# Supplementary material for: Developing a full-scale shaking codend to reduce the capture of small fish
Source: PLoS One. 2023 Jan 23;18(1):e0280751. doi: 10.1371/journal.pone.0280751 (PMC9870171; doi:10.1371/journal.pone.0280751)
Supplement: S1 Data — (ZIP) [file pone.0280751.s003.zip]

Archive with 16 entries (10 files):
- Supplemental_Data/Acceleration/
- Supplemental_Data/Acceleration/shaking_ACC.txt
- Supplemental_Data/Acceleration/T90_ACC.txt
- Supplemental_Data/Amplitude_Ratio/
- Supplemental_Data/Amplitude_Ratio/shaking_Amplitude_Ratio.txt
- Supplemental_Data/Amplitude_Ratio/T90_Amplitude_Ratio.txt
- Supplemental_Data/Drag/
- Supplemental_Data/Drag/shaking_Drag.txt
- Supplemental_Data/Drag/T90_Drag.txt
- Supplemental_Data/MovingAngle/
- Supplemental_Data/MovingAngle/movingangle.txt
- Supplemental_Data/Period/
- Supplemental_Data/Period/shaking_period.txt
- Supplemental_Data/Period/T90_Amplitude_period.txt
- Supplemental_Data/SeaTrial/
- Supplemental_Data/SeaTrial/shaking_Sea_Trial.txt
