# Supplementary material for: Developing a full-scale shaking codend to reduce the capture of small fish
Source: PLoS One. 2023 Jan 23;18(1):e0280751. doi: 10.1371/journal.pone.0280751 (PMC9870171; doi:10.1371/journal.pone.0280751)
Supplement: S1 Data — (ZIP) [file pone.0280751.s003.zip › Supplemental_Data/Acceleration/shaking_ACC.txt]

X_direction	Y_direction	Z_direction	Codend	Flow_Speed	Time	DB
-1.96	-4.66	8.58	Shaking	1.8	1	49.5868
-2.45	-4.9	8.34	Shaking	1.8	2	49.78405
-3.19	-4.66	8.34	Shaking	1.8	3	50.72365
-3.43	-4.66	8.58	Shaking	1.8	4	53.54845
-3.68	-4.41	8.83	Shaking	1.8	5	55.4797
-2.94	-4.66	8.83	Shaking	1.8	6	54.16405
-1.47	-4.9	8.58	Shaking	1.8	7	49.89365
-1.23	-5.15	8.58	Shaking	1.8	8	50.8259
-1.96	-5.15	8.58	Shaking	1.8	9	51.99025
-2.94	-4.41	8.58	Shaking	1.8	10	50.85405
-3.68	-4.41	8.58	Shaking	1.8	11	53.30345
-3.43	-4.17	8.58	Shaking	1.8	12	51.3851
-3.19	-4.17	8.83	Shaking	1.8	13	52.76695
-1.72	-5.15	8.58	Shaking	1.8	14	51.54865
-1.47	-5.64	8.58	Shaking	1.8	15	53.79345
-1.47	-4.9	8.58	Shaking	1.8	16	49.89365
-2.21	-4.66	8.58	Shaking	1.8	17	50.10805
-3.19	-4.41	8.83	Shaking	1.8	18	53.79655
-3.68	-4.17	8.34	Shaking	1.8	19	50.24345
-3.43	-4.66	8.58	Shaking	1.8	20	53.54845
-2.45	-4.17	9.07	Shaking	1.8	21	52.82815
-0.98	-4.9	8.58	Shaking	1.8	22	49.2934
-1.47	-5.15	8.58	Shaking	1.8	23	51.1499
-1.47	-4.41	8.58	Shaking	1.8	24	47.6127
-2.45	-4.9	8.83	Shaking	1.8	25	53.9907
-3.43	-4.66	8.58	Shaking	1.8	26	53.54845
-3.43	-4.66	8.58	Shaking	1.8	27	53.54845
-2.7	-4.66	8.58	Shaking	1.8	28	51.311
-1.47	-5.15	8.58	Shaking	1.8	29	51.1499
-1.47	-5.64	8.34	Shaking	1.8	30	51.76305
-1.47	-5.15	8.34	Shaking	1.8	31	49.1195
-2.7	-5.15	8.58	Shaking	1.8	32	53.71445
-3.19	-4.66	8.58	Shaking	1.8	33	52.75405
-3.68	-4.17	8.58	Shaking	1.8	34	52.27385
-3.92	-4.66	8.58	Shaking	1.8	35	55.3492
-2.21	-4.9	8.58	Shaking	1.8	36	51.25525
-0.74	-4.66	8.58	Shaking	1.8	37	47.9398
-0.49	-4.9	8.34	Shaking	1.8	38	46.90285
-1.23	-4.66	8.58	Shaking	1.8	39	48.42245
-2.21	-4.41	8.58	Shaking	1.8	40	48.9743
-3.19	-4.66	8.58	Shaking	1.8	41	52.75405
-3.19	-4.66	8.58	Shaking	1.8	42	52.75405
-3.68	-4.41	8.58	Shaking	1.8	43	53.30345
-2.21	-4.66	8.58	Shaking	1.8	44	50.10805
-1.96	-5.15	8.34	Shaking	1.8	45	49.95985
-2.45	-5.15	8.34	Shaking	1.8	46	51.0403
-2.94	-5.15	8.34	Shaking	1.8	47	52.36085
-3.19	-5.15	8.58	Shaking	1.8	48	55.1575
-3.68	-4.41	8.34	Shaking	1.8	49	51.27305
-2.7	-5.15	8.58	Shaking	1.8	50	53.71445
-2.21	-5.39	8.83	Shaking	1.8	51	55.95255
-1.23	-5.39	8.58	Shaking	1.8	52	52.0907
-0.74	-5.15	8.58	Shaking	1.8	53	50.34325
-1.23	-5.39	8.58	Shaking	1.8	54	52.0907
-2.45	-4.66	8.34	Shaking	1.8	55	48.63685
-3.19	-4.9	8.58	Shaking	1.8	56	53.90125
-3.43	-4.9	8.58	Shaking	1.8	57	54.69565
-2.7	-4.66	8.83	Shaking	1.8	58	53.48725
-1.72	-5.39	8.58	Shaking	1.8	59	52.81345
-1.47	-5.15	8.34	Shaking	1.8	60	49.1195
-0.98	-5.64	8.58	Shaking	1.8	61	53.1932
-2.21	-5.64	8.09	Shaking	1.8	62	51.0709
-2.45	-5.15	8.34	Shaking	1.8	63	51.0403
-3.19	-5.15	8.58	Shaking	1.8	64	55.1575
-2.7	-5.15	8.34	Shaking	1.8	65	51.68405
-2.45	-5.15	8.58	Shaking	1.8	66	53.0707
-1.72	-5.15	8.58	Shaking	1.8	67	51.54865
-0.98	-5.88	8.58	Shaking	1.8	68	54.5756
-1.47	-5.15	8.58	Shaking	1.8	69	51.1499
-1.72	-5.15	8.58	Shaking	1.8	70	51.54865
-2.94	-5.39	8.34	Shaking	1.8	71	53.62565
-2.7	-4.66	8.58	Shaking	1.8	72	51.311
-3.43	-4.66	8.58	Shaking	1.8	73	53.54845
-2.45	-5.15	8.58	Shaking	1.8	74	53.0707
-1.96	-5.15	8.58	Shaking	1.8	75	51.99025
-1.47	-5.15	8.34	Shaking	1.8	76	49.1195
-1.72	-5.15	8.34	Shaking	1.8	77	49.51825
-2.45	-4.9	8.34	Shaking	1.8	78	49.78405
-3.43	-4.66	8.34	Shaking	1.8	79	51.51805
-3.19	-4.9	8.58	Shaking	1.8	80	53.90125
-2.7	-4.17	8.58	Shaking	1.8	81	49.14765
-1.96	-4.9	8.83	Shaking	1.8	82	52.91025
-1.47	-4.66	8.58	Shaking	1.8	83	48.74645
-1.23	-5.15	8.34	Shaking	1.8	84	48.7955
-1.96	-4.9	8.58	Shaking	1.8	85	50.734
-2.21	-4.66	8.58	Shaking	1.8	86	50.10805
-3.19	-4.9	8.58	Shaking	1.8	87	53.90125
-3.43	-4.9	8.58	Shaking	1.8	88	54.69565
-2.7	-5.39	8.58	Shaking	1.8	89	54.97925
-1.96	-5.15	8.58	Shaking	1.8	90	51.99025
-1.96	-5.39	8.58	Shaking	1.8	91	53.25505
-1.72	-5.15	8.09	Shaking	1.8	92	47.4645
-1.96	-5.64	8.34	Shaking	1.8	93	52.6034
-2.94	-5.15	8.09	Shaking	1.8	94	50.3071
-3.92	-5.15	8.34	Shaking	1.8	95	55.72225
-3.19	-4.66	8.34	Shaking	1.8	96	50.72365
-2.45	-5.39	8.58	Shaking	1.8	97	54.3355
-0.98	-5.64	8.34	Shaking	1.8	98	51.1628
-0.98	-5.39	8.58	Shaking	1.8	99	51.81445
-1.23	-5.15	8.34	Shaking	1.8	100	48.7955
-2.21	-5.39	8.34	Shaking	1.8	101	51.7459
-2.94	-5.15	8.09	Shaking	1.8	102	50.3071
-3.19	-4.66	8.58	Shaking	1.8	103	52.75405
-2.94	-4.66	8.83	Shaking	1.8	104	54.16405
-1.72	-5.15	8.58	Shaking	1.8	105	51.54865
-1.23	-5.15	8.58	Shaking	1.8	106	50.8259
-1.23	-5.15	8.58	Shaking	1.8	107	50.8259
-1.96	-4.66	8.58	Shaking	1.8	108	49.5868
-2.21	-4.17	8.58	Shaking	1.8	109	47.9447
-3.19	-4.41	8.58	Shaking	1.8	110	51.6203
-3.43	-4.41	8.34	Shaking	1.8	111	50.3843
-2.7	-4.41	8.83	Shaking	1.8	112	52.3535
-2.45	-5.15	8.58	Shaking	1.8	113	53.0707
-1.96	-5.15	8.58	Shaking	1.8	114	51.99025
-1.72	-4.66	8.58	Shaking	1.8	115	49.1452
-2.94	-4.66	8.58	Shaking	1.8	116	51.9878
-3.19	-4.9	8.34	Shaking	1.8	117	51.87085
-3.43	-4.17	8.58	Shaking	1.8	118	51.3851
-2.45	-4.9	8.83	Shaking	1.8	119	53.9907
-2.21	-4.9	8.58	Shaking	1.8	120	51.25525
-1.72	-5.39	8.34	Shaking	1.8	121	50.78305
-2.45	-5.15	8.58	Shaking	1.8	122	53.0707
-2.21	-5.15	8.58	Shaking	1.8	123	52.5115
-2.7	-4.66	8.58	Shaking	1.8	124	51.311
-3.43	-4.41	8.58	Shaking	1.8	125	52.4147
-3.68	-4.41	8.58	Shaking	1.8	126	53.30345
-2.7	-4.41	8.58	Shaking	1.8	127	50.17725
-2.45	-4.66	8.58	Shaking	1.8	128	50.66725
-1.47	-5.39	8.09	Shaking	1.8	129	48.33055
-1.47	-5.15	8.58	Shaking	1.8	130	51.1499
-1.96	-4.66	8.58	Shaking	1.8	131	49.5868
-2.45	-4.9	8.58	Shaking	1.8	132	51.81445
-3.19	-4.41	8.58	Shaking	1.8	133	51.6203
-3.43	-4.9	8.58	Shaking	1.8	134	54.69565
-2.45	-4.41	8.83	Shaking	1.8	135	51.70975
-1.47	-5.39	8.58	Shaking	1.8	136	52.4147
-1.23	-5.15	8.34	Shaking	1.8	137	48.7955
-1.72	-5.15	8.34	Shaking	1.8	138	49.51825
-2.21	-4.66	8.58	Shaking	1.8	139	50.10805
-2.94	-4.66	8.34	Shaking	1.8	140	49.9574
-3.43	-4.41	8.58	Shaking	1.8	141	52.4147
-2.7	-4.66	8.58	Shaking	1.8	142	51.311
-1.72	-5.15	8.34	Shaking	1.8	143	49.51825
-1.72	-5.64	8.58	Shaking	1.8	144	54.1922
-1.96	-5.15	8.58	Shaking	1.8	145	51.99025
-1.96	-5.15	8.58	Shaking	1.8	146	51.99025
-2.7	-4.66	8.58	Shaking	1.8	147	51.311
-2.94	-4.66	8.58	Shaking	1.8	148	51.9878
-3.43	-4.66	8.34	Shaking	1.8	149	51.51805
-2.94	-4.66	8.58	Shaking	1.8	150	51.9878
-1.72	-5.39	8.58	Shaking	1.8	151	52.81345
-1.23	-5.15	8.58	Shaking	1.8	152	50.8259
-1.72	-4.9	8.58	Shaking	1.8	153	50.2924
-1.47	-5.39	8.58	Shaking	1.8	154	52.4147
-2.45	-5.39	8.58	Shaking	1.8	155	54.3355
-2.7	-5.15	8.34	Shaking	1.8	156	51.68405
-3.43	-4.66	8.58	Shaking	1.8	157	53.54845
-2.7	-4.9	8.58	Shaking	1.8	158	52.4582
-1.23	-5.15	8.83	Shaking	1.8	159	53.00215
-0.74	-5.39	8.34	Shaking	1.8	160	49.57765
-1.47	-5.39	8.58	Shaking	1.8	161	52.4147
-1.72	-4.66	8.83	Shaking	1.8	162	51.32145
-3.19	-4.9	8.58	Shaking	1.8	163	53.90125
-3.19	-4.41	8.58	Shaking	1.8	164	51.6203
-3.19	-4.17	8.83	Shaking	1.8	165	52.76695
-2.94	-5.15	8.58	Shaking	1.8	166	54.39125
-2.21	-5.15	8.34	Shaking	1.8	167	50.4811
-1.23	-5.15	8.58	Shaking	1.8	168	50.8259
-1.72	-4.9	8.58	Shaking	1.8	169	50.2924
-3.19	-4.66	8.34	Shaking	1.8	170	50.72365
-3.19	-4.17	8.58	Shaking	1.8	171	50.5907
-3.19	-4.66	8.58	Shaking	1.8	172	52.75405
-2.45	-4.66	8.58	Shaking	1.8	173	50.66725
-2.21	-5.15	8.58	Shaking	1.8	174	52.5115
-1.72	-5.15	8.58	Shaking	1.8	175	51.54865
-1.72	-4.66	8.58	Shaking	1.8	176	49.1452
-2.45	-4.66	8.58	Shaking	1.8	177	50.66725
-3.68	-4.41	8.34	Shaking	1.8	178	51.27305
-3.68	-4.17	8.58	Shaking	1.8	179	52.27385
-2.7	-4.17	9.07	Shaking	1.8	180	53.4719
-2.21	-4.66	8.58	Shaking	1.8	181	50.10805
-1.96	-4.9	8.58	Shaking	1.8	182	50.734
-0.74	-4.9	8.58	Shaking	1.8	183	49.087
-1.72	-4.66	8.58	Shaking	1.8	184	49.1452
-2.94	-4.41	8.83	Shaking	1.8	185	53.0303
-3.19	-4.41	8.83	Shaking	1.8	186	53.79655
-3.68	-4.41	8.83	Shaking	1.8	187	55.4797
-2.7	-4.17	9.07	Shaking	1.8	188	53.4719
-1.47	-5.15	8.58	Shaking	1.8	189	51.1499
-1.72	-5.15	8.34	Shaking	1.8	190	49.51825
-1.23	-5.15	8.34	Shaking	1.8	191	48.7955
-2.21	-4.66	8.34	Shaking	1.8	192	48.07765
-3.43	-4.9	8.58	Shaking	1.8	193	54.69565
-3.68	-3.92	8.58	Shaking	1.8	194	51.2626
-2.7	-4.17	8.83	Shaking	1.8	195	51.3239
-1.23	-5.15	9.07	Shaking	1.8	196	55.15015
-0.74	-4.9	8.58	Shaking	1.8	197	49.087
-0.49	-4.9	8.58	Shaking	1.8	198	48.93325
-0.74	-4.66	8.58	Shaking	1.8	199	47.9398
-1.72	-4.9	8.83	Shaking	1.8	200	52.46865
-2.94	-4.66	8.58	Shaking	1.8	201	51.9878
-3.19	-4.41	8.83	Shaking	1.8	202	53.79655
-3.19	-4.41	8.58	Shaking	1.8	203	51.6203
-3.19	-4.9	8.58	Shaking	1.8	204	53.90125
-2.21	-4.9	8.58	Shaking	1.8	205	51.25525
-1.23	-4.9	8.58	Shaking	1.8	206	49.56965
-1.96	-5.15	8.34	Shaking	1.8	207	49.95985
-2.94	-4.66	8.34	Shaking	1.8	208	49.9574
-3.19	-5.39	8.34	Shaking	1.8	209	54.3919
-3.19	-5.15	8.58	Shaking	1.8	210	55.1575
-2.94	-5.15	8.58	Shaking	1.8	211	54.39125
-1.47	-5.15	8.58	Shaking	1.8	212	51.1499
-1.23	-5.15	8.34	Shaking	1.8	213	48.7955
-1.47	-4.9	8.58	Shaking	1.8	214	49.89365
-1.47	-4.9	8.58	Shaking	1.8	215	49.89365
-2.21	-4.9	8.58	Shaking	1.8	216	51.25525
-2.45	-5.39	8.34	Shaking	1.8	217	52.3051
-2.45	-4.9	8.58	Shaking	1.8	218	51.81445
-2.21	-5.39	8.58	Shaking	1.8	219	53.7763
-1.96	-5.39	8.58	Shaking	1.8	220	53.25505
-1.96	-5.64	8.34	Shaking	1.8	221	52.6034
-1.47	-5.15	8.34	Shaking	1.8	222	49.1195
-2.21	-5.39	8.34	Shaking	1.8	223	51.7459
-2.7	-4.66	8.34	Shaking	1.8	224	49.2806
-3.19	-5.15	8.34	Shaking	1.8	225	53.1271
-2.94	-4.9	8.58	Shaking	1.8	226	53.135
-1.96	-5.15	8.58	Shaking	1.8	227	51.99025
-0.49	-5.88	8.34	Shaking	1.8	228	52.18505
-0.49	-5.15	8.34	Shaking	1.8	229	48.1591
-1.72	-5.39	8.58	Shaking	1.8	230	52.81345
-2.7	-4.9	8.58	Shaking	1.8	231	52.4582
-3.43	-4.9	8.58	Shaking	1.8	232	54.69565
-2.7	-4.9	8.34	Shaking	1.8	233	50.4278
-2.45	-5.15	8.34	Shaking	1.8	234	51.0403
-2.45	-5.64	8.34	Shaking	1.8	235	53.68385
-2.21	-4.9	8.34	Shaking	1.8	236	49.22485
-2.21	-4.9	8.34	Shaking	1.8	237	49.22485
-2.21	-5.15	8.34	Shaking	1.8	238	50.4811
-2.94	-5.15	8.34	Shaking	1.8	239	52.36085
-3.19	-4.66	8.58	Shaking	1.8	240	52.75405
-2.94	-5.15	8.58	Shaking	1.8	241	54.39125
-2.45	-5.15	8.58	Shaking	1.8	242	53.0707
-1.47	-5.15	8.58	Shaking	1.8	243	51.1499
-0.74	-5.64	8.34	Shaking	1.8	244	50.9564
-1.23	-5.64	8.34	Shaking	1.8	245	51.43905
-2.21	-5.64	8.09	Shaking	1.8	246	51.0709
-3.19	-5.39	8.34	Shaking	1.8	247	54.3919
-3.19	-5.15	8.58	Shaking	1.8	248	55.1575
-2.94	-4.9	8.58	Shaking	1.8	249	53.135
-1.72	-5.15	8.58	Shaking	1.8	250	51.54865
-0.98	-5.39	8.09	Shaking	1.8	251	47.7303
-0.49	-5.88	8.09	Shaking	1.8	252	50.1313
-1.23	-5.15	8.34	Shaking	1.8	253	48.7955
-2.7	-4.9	8.34	Shaking	1.8	254	50.4278
-2.7	-4.66	8.58	Shaking	1.8	255	51.311
-3.19	-5.15	8.34	Shaking	1.8	256	53.1271
-2.94	-5.15	8.58	Shaking	1.8	257	54.39125
-2.21	-5.39	8.34	Shaking	1.8	258	51.7459
-1.96	-5.39	8.34	Shaking	1.8	259	51.22465
-1.96	-5.15	8.58	Shaking	1.8	260	51.99025
-2.45	-5.39	8.34	Shaking	1.8	261	52.3051
-3.43	-5.39	8.34	Shaking	1.8	262	55.1863
-3.19	-4.66	8.34	Shaking	1.8	263	50.72365
-3.19	-4.9	8.34	Shaking	1.8	264	51.87085
-2.21	-5.15	8.34	Shaking	1.8	265	50.4811
-0.49	-6.13	8.09	Shaking	1.8	266	51.63255
-0.98	-5.39	8.34	Shaking	1.8	267	49.78405
-1.23	-5.15	8.58	Shaking	1.8	268	50.8259
-2.7	-5.15	8.58	Shaking	1.8	269	53.71445
-3.19	-4.9	8.58	Shaking	1.8	270	53.90125
-3.43	-4.41	8.58	Shaking	1.8	271	52.4147
-2.45	-5.15	8.58	Shaking	1.8	272	53.0707
-1.47	-5.15	8.58	Shaking	1.8	273	51.1499
-0.98	-5.15	8.34	Shaking	1.8	274	48.51925
-1.47	-4.9	8.58	Shaking	1.8	275	49.89365
-2.7	-4.9	8.58	Shaking	1.8	276	52.4582
-2.94	-4.9	8.58	Shaking	1.8	277	53.135
-3.43	-4.66	8.58	Shaking	1.8	278	53.54845
-2.45	-5.39	8.58	Shaking	1.8	279	54.3355
-2.21	-5.39	8.58	Shaking	1.8	280	53.7763
-1.72	-5.15	8.34	Shaking	1.8	281	49.51825
-1.23	-5.15	8.34	Shaking	1.8	282	48.7955
-2.21	-4.9	8.58	Shaking	1.8	283	51.25525
-3.19	-4.9	8.34	Shaking	1.8	284	51.87085
-3.19	-4.66	8.58	Shaking	1.8	285	52.75405
-3.43	-4.41	8.58	Shaking	1.8	286	52.4147
-2.7	-4.66	8.58	Shaking	1.8	287	51.311
-1.47	-4.9	8.58	Shaking	1.8	288	49.89365
-0.98	-5.88	8.34	Shaking	1.8	289	52.5452
-1.96	-5.39	8.34	Shaking	1.8	290	51.22465
-2.45	-5.15	8.34	Shaking	1.8	291	51.0403
-3.19	-4.66	8.58	Shaking	1.8	292	52.75405
-3.43	-4.66	8.34	Shaking	1.8	293	51.51805
-3.19	-4.66	8.58	Shaking	1.8	294	52.75405
-2.21	-5.39	8.58	Shaking	1.8	295	53.7763
-1.96	-4.9	8.58	Shaking	1.8	296	50.734
-1.23	-5.15	8.34	Shaking	1.8	297	48.7955
-1.72	-4.66	8.58	Shaking	1.8	298	49.1452
-3.19	-4.9	8.34	Shaking	1.8	299	51.87085
-3.19	-4.17	8.58	Shaking	1.8	300	50.5907
-3.19	-4.66	8.58	Shaking	1.8	301	52.75405
-3.19	-4.17	8.58	Shaking	1.8	302	50.5907
-2.21	-4.41	8.83	Shaking	1.8	303	51.15055
-1.72	-5.39	8.34	Shaking	1.8	304	50.78305
-1.96	-4.9	8.58	Shaking	1.8	305	50.734
-2.21	-4.66	8.58	Shaking	1.8	306	50.10805
-2.7	-4.66	8.58	Shaking	1.8	307	51.311
-3.43	-4.66	8.58	Shaking	1.8	308	53.54845
-3.43	-4.66	8.58	Shaking	1.8	309	53.54845
-1.96	-5.15	8.58	Shaking	1.8	310	51.99025
-1.47	-4.66	8.58	Shaking	1.8	311	48.74645
-1.96	-5.15	8.34	Shaking	1.8	312	49.95985
-2.21	-4.9	8.58	Shaking	1.8	313	51.25525
-3.19	-4.66	8.09	Shaking	1.8	314	48.6699
-3.68	-4.66	8.34	Shaking	1.8	315	52.4068
-3.19	-4.66	8.34	Shaking	1.8	316	50.72365
-2.21	-5.15	8.58	Shaking	1.8	317	52.5115
-1.96	-5.39	8.58	Shaking	1.8	318	53.25505
-1.72	-5.39	8.34	Shaking	1.8	319	50.78305
-1.96	-5.15	8.34	Shaking	1.8	320	49.95985
-2.7	-5.39	8.58	Shaking	1.8	321	54.97925
-3.43	-5.15	8.58	Shaking	1.8	322	55.9519
-3.68	-4.66	8.09	Shaking	1.8	323	50.35305
-2.7	-4.66	8.58	Shaking	1.8	324	51.311
-1.96	-5.15	8.58	Shaking	1.8	325	51.99025
-1.47	-5.88	8.58	Shaking	1.8	326	55.17585
-0.98	-5.64	8.09	Shaking	1.8	327	49.10905
-1.47	-5.15	8.09	Shaking	1.8	328	47.06575
-2.45	-4.9	8.34	Shaking	1.8	329	49.78405
-3.19	-5.15	8.34	Shaking	1.8	330	53.1271
-3.19	-4.66	8.58	Shaking	1.8	331	52.75405
-2.94	-4.66	8.58	Shaking	1.8	332	51.9878
-2.21	-4.9	8.83	Shaking	1.8	333	53.4315
-1.23	-5.39	8.34	Shaking	1.8	334	50.0603
-1.96	-5.15	8.09	Shaking	1.8	335	47.9061
-2.21	-5.39	8.34	Shaking	1.8	336	51.7459
-2.21	-5.15	8.34	Shaking	1.8	337	50.4811
-2.94	-5.15	8.09	Shaking	1.8	338	50.3071
-3.43	-4.66	8.34	Shaking	1.8	339	51.51805
-3.19	-5.15	8.58	Shaking	1.8	340	55.1575
-1.96	-5.64	8.34	Shaking	1.8	341	52.6034
-1.23	-6.13	8.09	Shaking	1.8	342	52.26895
-0.98	-5.64	8.09	Shaking	1.8	343	49.10905
-1.72	-5.15	8.09	Shaking	1.8	344	47.4645
-2.45	-5.15	8.34	Shaking	1.8	345	51.0403
-3.43	-5.15	8.34	Shaking	1.8	346	53.9215
-3.19	-5.15	8.34	Shaking	1.8	347	53.1271
-2.7	-5.15	8.58	Shaking	1.8	348	53.71445
-1.47	-5.64	8.34	Shaking	1.8	349	51.76305
-0.74	-5.88	8.09	Shaking	1.8	350	50.28505
-0.74	-5.64	8.09	Shaking	1.8	351	48.90265
-1.96	-5.88	8.09	Shaking	1.8	352	51.93205
-3.43	-5.15	8.34	Shaking	1.8	353	53.9215
-3.68	-5.15	8.34	Shaking	1.8	354	54.81025
-3.19	-5.39	8.34	Shaking	1.8	355	54.3919
-2.94	-5.39	8.58	Shaking	1.8	356	55.65605
-1.47	-5.64	8.58	Shaking	1.8	357	53.79345
-0.74	-6.13	8.09	Shaking	1.8	358	51.7863
-1.47	-5.39	8.34	Shaking	1.8	359	50.3843
-2.45	-4.9	8.34	Shaking	1.8	360	49.78405
-2.94	-4.66	8.58	Shaking	1.8	361	51.9878
-3.68	-4.9	8.58	Shaking	1.8	362	55.5844
-2.7	-4.9	8.58	Shaking	1.8	363	52.4582
-1.23	-5.15	8.58	Shaking	1.8	364	50.8259
-0.74	-5.15	8.58	Shaking	1.8	365	50.34325
-1.23	-4.66	8.83	Shaking	1.8	366	50.5987
-2.21	-4.9	8.83	Shaking	1.8	367	53.4315
-2.45	-4.9	9.07	Shaking	1.8	368	56.1387
-2.94	-4.9	8.58	Shaking	1.8	369	53.135
-2.7	-4.9	8.58	Shaking	1.8	370	52.4582
-1.96	-4.9	8.83	Shaking	1.8	371	52.91025
-2.21	-5.39	8.34	Shaking	1.8	372	51.7459
-1.72	-5.15	8.58	Shaking	1.8	373	51.54865
-2.21	-5.39	8.34	Shaking	1.8	374	51.7459
-3.68	-4.66	8.34	Shaking	1.8	375	52.4068
-3.68	-5.15	8.34	Shaking	1.8	376	54.81025
-3.19	-5.39	8.34	Shaking	1.8	377	54.3919
-2.21	-5.15	8.58	Shaking	1.8	378	52.5115
-1.47	-5.39	8.34	Shaking	1.8	379	50.3843
-1.47	-5.15	8.58	Shaking	1.8	380	51.1499
-1.96	-5.15	8.83	Shaking	1.8	381	54.1665
-2.45	-4.66	8.58	Shaking	1.8	382	50.66725
-3.19	-4.66	8.34	Shaking	1.8	383	50.72365
-3.19	-4.9	8.58	Shaking	1.8	384	53.90125
-3.19	-4.66	8.58	Shaking	1.8	385	52.75405
-1.96	-5.15	8.34	Shaking	1.8	386	49.95985
-1.23	-5.39	8.09	Shaking	1.8	387	48.00655
-1.23	-5.39	8.09	Shaking	1.8	388	48.00655
-1.72	-5.15	8.34	Shaking	1.8	389	49.51825
-2.45	-5.64	8.34	Shaking	1.8	390	53.68385
-3.19	-5.15	8.34	Shaking	1.8	391	53.1271
-3.19	-4.9	8.58	Shaking	1.8	392	53.90125
-2.21	-5.64	8.34	Shaking	1.8	393	53.12465
-1.47	-6.13	8.09	Shaking	1.8	394	52.59295
-1.23	-6.13	7.85	Shaking	1.8	395	50.35615
-1.72	-5.64	8.09	Shaking	1.8	396	50.10805
-1.72	-5.39	8.34	Shaking	1.8	397	50.78305
-2.7	-5.39	8.34	Shaking	1.8	398	52.94885
-3.68	-5.15	8.34	Shaking	1.8	399	54.81025
-2.7	-5.64	8.34	Shaking	1.8	400	54.3276
-2.21	-5.64	8.34	Shaking	1.8	401	53.12465
-0.98	-6.37	7.85	Shaking	1.8	402	51.5799
-1.23	-6.13	7.85	Shaking	1.8	403	50.35615
-1.72	-5.15	8.09	Shaking	1.8	404	47.4645
-2.21	-5.39	8.34	Shaking	1.8	405	51.7459
-2.94	-4.66	8.58	Shaking	1.8	406	51.9878
-3.43	-4.66	8.58	Shaking	1.8	407	53.54845
-2.94	-4.66	8.58	Shaking	1.8	408	51.9878
-1.72	-5.15	8.58	Shaking	1.8	409	51.54865
-0.74	-5.64	8.34	Shaking	1.8	410	50.9564
-1.96	-5.15	8.34	Shaking	1.8	411	49.95985
-2.21	-5.39	8.58	Shaking	1.8	412	53.7763
-2.7	-5.15	8.09	Shaking	1.8	413	49.6303
-3.19	-4.66	8.58	Shaking	1.8	414	52.75405
-3.68	-4.66	8.58	Shaking	1.8	415	54.4372
-2.21	-4.9	8.58	Shaking	1.8	416	51.25525
-2.21	-5.15	8.58	Shaking	1.8	417	52.5115
-1.47	-5.39	8.58	Shaking	1.8	418	52.4147
-2.21	-4.66	8.58	Shaking	1.8	419	50.10805
-2.7	-4.66	8.58	Shaking	1.8	420	51.311
-3.43	-4.9	8.34	Shaking	1.8	421	52.66525
-3.68	-4.66	8.58	Shaking	1.8	422	54.4372
-2.7	-4.66	8.58	Shaking	1.8	423	51.311
-1.72	-5.39	8.58	Shaking	1.8	424	52.81345
-1.23	-5.15	8.58	Shaking	1.8	425	50.8259
-1.47	-5.15	8.58	Shaking	1.8	426	51.1499
-2.21	-5.15	8.34	Shaking	1.8	427	50.4811
-3.19	-4.66	8.34	Shaking	1.8	428	50.72365
-3.68	-4.66	8.58	Shaking	1.8	429	54.4372
-3.19	-4.9	8.58	Shaking	1.8	430	53.90125
-1.72	-4.9	8.34	Shaking	1.8	431	48.262
-0.74	-5.88	8.09	Shaking	1.8	432	50.28505
-1.23	-5.15	8.34	Shaking	1.8	433	48.7955
-1.72	-4.66	8.58	Shaking	1.8	434	49.1452
-2.21	-4.9	8.58	Shaking	1.8	435	51.25525
-3.68	-4.66	8.58	Shaking	1.8	436	54.4372
-3.68	-4.66	8.34	Shaking	1.8	437	52.4068
-2.94	-4.66	8.58	Shaking	1.8	438	51.9878
-1.23	-5.15	8.34	Shaking	1.8	439	48.7955
-1.23	-5.15	8.58	Shaking	1.8	440	50.8259
-1.23	-5.15	8.58	Shaking	1.8	441	50.8259
-2.21	-4.9	8.34	Shaking	1.8	442	49.22485
-2.94	-4.9	8.58	Shaking	1.8	443	53.135
-2.7	-4.41	8.58	Shaking	1.8	444	50.17725
-2.94	-4.9	8.58	Shaking	1.8	445	53.135
-2.45	-4.66	8.83	Shaking	1.8	446	52.8435
-0.98	-5.15	8.58	Shaking	1.8	447	50.54965
-0.98	-4.9	8.58	Shaking	1.8	448	49.2934
-1.47	-4.66	8.58	Shaking	1.8	449	48.74645
-1.96	-4.9	8.58	Shaking	1.8	450	50.734
-3.19	-4.66	8.34	Shaking	1.8	451	50.72365
-3.19	-4.66	8.58	Shaking	1.8	452	52.75405
-2.7	-4.66	8.58	Shaking	1.8	453	51.311
-1.72	-5.39	8.58	Shaking	1.8	454	52.81345
-1.23	-5.39	8.34	Shaking	1.8	455	50.0603
-0.74	-5.39	8.58	Shaking	1.8	456	51.60805
-1.23	-5.64	8.34	Shaking	1.8	457	51.43905
-2.94	-5.39	8.34	Shaking	1.8	458	53.62565
-3.43	-5.39	8.09	Shaking	1.8	459	53.13255
-3.19	-4.9	8.34	Shaking	1.8	460	51.87085
-2.45	-5.39	8.58	Shaking	1.8	461	54.3355
-1.72	-5.88	8.09	Shaking	1.8	462	51.49045
-1.23	-5.39	8.34	Shaking	1.8	463	50.0603
-1.47	-5.39	8.09	Shaking	1.8	464	48.33055
-2.21	-4.9	8.58	Shaking	1.8	465	51.25525
-3.19	-4.66	8.34	Shaking	1.8	466	50.72365
-3.92	-4.41	8.58	Shaking	1.8	467	54.21545
-3.19	-4.17	8.83	Shaking	1.8	468	52.76695
-1.96	-5.15	8.58	Shaking	1.8	469	51.99025
-0.98	-5.15	8.58	Shaking	1.8	470	50.54965
-1.23	-5.15	8.34	Shaking	1.8	471	48.7955
-1.47	-5.15	8.58	Shaking	1.8	472	51.1499
-1.72	-4.9	8.58	Shaking	1.8	473	50.2924
-2.94	-4.66	8.34	Shaking	1.8	474	49.9574
-3.19	-4.41	8.58	Shaking	1.8	475	51.6203
-2.7	-5.15	8.58	Shaking	1.8	476	53.71445
-1.72	-5.15	8.58	Shaking	1.8	477	51.54865
-0.98	-5.15	8.58	Shaking	1.8	478	50.54965
-0.98	-5.15	8.34	Shaking	1.8	479	48.51925
-1.96	-5.15	8.34	Shaking	1.8	480	49.95985
-2.21	-5.39	8.58	Shaking	1.8	481	53.7763
-2.7	-5.15	8.58	Shaking	1.8	482	53.71445
-3.68	-5.15	8.09	Shaking	1.8	483	52.7565
-2.94	-4.9	8.58	Shaking	1.8	484	53.135
-1.72	-5.64	8.34	Shaking	1.8	485	52.1618
-0.98	-5.39	8.34	Shaking	1.8	486	49.78405
-1.23	-5.39	8.34	Shaking	1.8	487	50.0603
-1.96	-5.15	8.34	Shaking	1.8	488	49.95985
-2.21	-5.39	8.58	Shaking	1.8	489	53.7763
-3.19	-4.66	8.58	Shaking	1.8	490	52.75405
-3.43	-4.66	8.58	Shaking	1.8	491	53.54845
-2.7	-4.66	8.58	Shaking	1.8	492	51.311
-1.72	-5.64	8.58	Shaking	1.8	493	54.1922
-1.23	-5.39	8.34	Shaking	1.8	494	50.0603
-1.72	-5.39	8.58	Shaking	1.8	495	52.81345
-1.96	-4.9	8.34	Shaking	1.8	496	48.7036
-2.7	-4.66	8.34	Shaking	1.8	497	49.2806
-3.92	-5.15	8.34	Shaking	1.8	498	55.72225
-2.94	-5.15	8.58	Shaking	1.8	499	54.39125
-2.21	-5.15	8.58	Shaking	1.8	500	52.5115
-1.47	-5.15	8.34	Shaking	1.8	501	49.1195
-1.47	-5.64	8.09	Shaking	1.8	502	49.7093
-1.72	-5.39	8.34	Shaking	1.8	503	50.78305
-2.45	-5.64	8.34	Shaking	1.8	504	53.68385
-3.19	-5.15	8.09	Shaking	1.8	505	51.07335
-3.43	-5.15	8.58	Shaking	1.8	506	55.9519
-3.19	-5.15	8.58	Shaking	1.8	507	55.1575
-2.45	-5.39	8.34	Shaking	1.8	508	52.3051
-1.23	-5.64	8.34	Shaking	1.8	509	51.43905
-1.23	-5.15	8.58	Shaking	1.8	510	50.8259
-1.72	-5.39	8.34	Shaking	1.8	511	50.78305
-2.94	-5.39	8.09	Shaking	1.8	512	51.5719
-3.43	-4.9	8.34	Shaking	1.8	513	52.66525
-3.43	-5.15	8.34	Shaking	1.8	514	53.9215
-2.7	-4.9	8.58	Shaking	1.8	515	52.4582
-1.72	-5.64	8.58	Shaking	1.8	516	54.1922
-0.98	-5.15	8.58	Shaking	1.8	517	50.54965
-1.23	-5.15	8.34	Shaking	1.8	518	48.7955
-2.45	-5.39	8.34	Shaking	1.8	519	52.3051
-3.19	-4.66	8.34	Shaking	1.8	520	50.72365
-2.94	-4.66	8.58	Shaking	1.8	521	51.9878
-3.19	-5.15	8.83	Shaking	1.8	522	57.33375
-2.45	-5.15	8.58	Shaking	1.8	523	53.0707
-1.72	-5.15	8.58	Shaking	1.8	524	51.54865
-1.23	-5.39	8.58	Shaking	1.8	525	52.0907
-1.72	-5.88	8.09	Shaking	1.8	526	51.49045
-2.7	-5.88	8.09	Shaking	1.8	527	53.65625
-3.19	-5.39	8.09	Shaking	1.8	528	52.33815
-3.43	-4.66	8.34	Shaking	1.8	529	51.51805
-3.19	-4.9	8.58	Shaking	1.8	530	53.90125
-1.72	-5.15	8.58	Shaking	1.8	531	51.54865
-1.72	-4.9	8.58	Shaking	1.8	532	50.2924
-1.96	-5.15	8.58	Shaking	1.8	533	51.99025
-2.45	-4.41	8.58	Shaking	1.8	534	49.5335
-3.19	-4.66	8.58	Shaking	1.8	535	52.75405
-3.68	-4.41	8.58	Shaking	1.8	536	53.30345
-3.92	-4.66	8.58	Shaking	1.8	537	55.3492
-2.45	-4.66	8.83	Shaking	1.8	538	52.8435
-1.23	-5.15	8.34	Shaking	1.8	539	48.7955
-0.98	-5.39	8.58	Shaking	1.8	540	51.81445
-1.23	-4.66	8.83	Shaking	1.8	541	50.5987
-2.21	-4.66	8.58	Shaking	1.8	542	50.10805
-3.19	-4.66	8.58	Shaking	1.8	543	52.75405
-2.94	-4.66	8.58	Shaking	1.8	544	51.9878
-2.94	-4.66	8.58	Shaking	1.8	545	51.9878
-1.96	-4.66	8.58	Shaking	1.8	546	49.5868
-1.23	-5.15	8.34	Shaking	1.8	547	48.7955
-1.47	-4.9	8.58	Shaking	1.8	548	49.89365
-1.72	-4.66	8.58	Shaking	1.8	549	49.1452
-2.7	-4.41	8.58	Shaking	1.8	550	50.17725
-3.19	-4.41	8.58	Shaking	1.8	551	51.6203
-3.43	-4.66	8.58	Shaking	1.8	552	53.54845
-2.21	-4.66	8.58	Shaking	1.8	553	50.10805
-1.96	-5.15	8.58	Shaking	1.8	554	51.99025
-1.47	-5.15	8.58	Shaking	1.8	555	51.1499
-2.21	-4.66	8.58	Shaking	1.8	556	50.10805
-2.94	-4.66	8.34	Shaking	1.8	557	49.9574
-3.19	-4.41	8.58	Shaking	1.8	558	51.6203
-3.19	-4.41	8.58	Shaking	1.8	559	51.6203
-2.7	-4.9	8.58	Shaking	1.8	560	52.4582
-2.21	-4.66	8.58	Shaking	1.8	561	50.10805
-2.21	-5.15	8.58	Shaking	1.8	562	52.5115
-2.21	-4.66	8.58	Shaking	1.8	563	50.10805
-2.21	-4.9	8.58	Shaking	1.8	564	51.25525
-3.19	-4.66	8.58	Shaking	1.8	565	52.75405
-3.68	-4.17	8.58	Shaking	1.8	566	52.27385
-2.94	-4.41	8.58	Shaking	1.8	567	50.85405
-2.21	-4.66	8.83	Shaking	1.8	568	52.2843
-1.23	-4.9	8.58	Shaking	1.8	569	49.56965
-1.47	-5.15	8.83	Shaking	1.8	570	53.32615
-1.47	-4.9	8.58	Shaking	1.8	571	49.89365
-2.7	-5.15	8.34	Shaking	1.8	572	51.68405
-3.19	-4.66	8.58	Shaking	1.8	573	52.75405
-3.68	-4.66	8.34	Shaking	1.8	574	52.4068
-3.19	-4.9	8.58	Shaking	1.8	575	53.90125
-1.47	-5.15	8.58	Shaking	1.8	576	51.1499
-0.74	-5.88	8.34	Shaking	1.8	577	52.3388
-1.23	-5.15	8.58	Shaking	1.8	578	50.8259
-1.47	-5.15	8.58	Shaking	1.8	579	51.1499
-2.21	-5.15	8.58	Shaking	1.8	580	52.5115
-3.43	-4.41	8.58	Shaking	1.8	581	52.4147
-3.19	-4.66	8.58	Shaking	1.8	582	52.75405
-3.19	-4.41	8.83	Shaking	1.8	583	53.79655
-1.23	-5.15	8.58	Shaking	1.8	584	50.8259
-1.23	-5.15	8.34	Shaking	1.8	585	48.7955
-1.47	-5.15	8.09	Shaking	1.8	586	47.06575
-2.21	-5.15	8.34	Shaking	1.8	587	50.4811
-2.7	-4.9	8.58	Shaking	1.8	588	52.4582
-3.68	-4.9	8.58	Shaking	1.8	589	55.5844
-3.19	-4.41	8.83	Shaking	1.8	590	53.79655
-1.72	-4.66	8.83	Shaking	1.8	591	51.32145
-1.47	-4.9	8.58	Shaking	1.8	592	49.89365
-0.74	-5.15	8.58	Shaking	1.8	593	50.34325
-1.96	-5.15	8.34	Shaking	1.8	594	49.95985
-2.7	-4.66	8.58	Shaking	1.8	595	51.311
-3.19	-4.66	8.58	Shaking	1.8	596	52.75405
-3.68	-4.41	8.83	Shaking	1.8	597	55.4797
-2.7	-4.66	8.58	Shaking	1.8	598	51.311
-1.23	-5.15	8.58	Shaking	1.8	599	50.8259
-1.47	-5.39	8.58	Shaking	1.8	600	52.4147
-1.23	-5.15	8.83	Shaking	1.8	601	53.00215
-1.72	-4.66	8.58	Shaking	1.8	602	49.1452
-2.7	-4.9	8.34	Shaking	1.8	603	50.4278
-3.43	-4.41	8.58	Shaking	1.8	604	52.4147
-3.43	-4.66	8.58	Shaking	1.8	605	53.54845
-2.21	-4.66	8.58	Shaking	1.8	606	50.10805
-1.72	-5.39	8.58	Shaking	1.8	607	52.81345
-1.23	-5.15	8.58	Shaking	1.8	608	50.8259
-1.47	-5.39	8.34	Shaking	1.8	609	50.3843
-2.21	-4.9	8.34	Shaking	1.8	610	49.22485
-2.94	-4.66	8.58	Shaking	1.8	611	51.9878
-3.68	-4.66	8.34	Shaking	1.8	612	52.4068
-3.43	-4.9	8.58	Shaking	1.8	613	54.69565
-2.21	-4.66	8.58	Shaking	1.8	614	50.10805
-0.98	-5.15	8.58	Shaking	1.8	615	50.54965
-0.49	-5.15	8.34	Shaking	1.8	616	48.1591
-1.23	-5.15	8.58	Shaking	1.8	617	50.8259
-2.7	-5.15	8.58	Shaking	1.8	618	53.71445
-2.94	-5.15	8.34	Shaking	1.8	619	52.36085
-3.68	-5.15	8.34	Shaking	1.8	620	54.81025
-3.19	-5.15	8.34	Shaking	1.8	621	53.1271
-2.7	-5.64	8.34	Shaking	1.8	622	54.3276
-1.72	-5.39	8.34	Shaking	1.8	623	50.78305
-1.47	-5.39	8.09	Shaking	1.8	624	48.33055
-2.45	-5.88	8.09	Shaking	1.8	625	53.0125
-2.7	-5.39	8.09	Shaking	1.8	626	50.8951
-3.19	-5.15	8.34	Shaking	1.8	627	53.1271
-3.19	-4.9	8.34	Shaking	1.8	628	51.87085
-3.19	-4.9	8.09	Shaking	1.8	629	49.8171
-1.96	-5.64	8.34	Shaking	1.8	630	52.6034
-1.72	-5.15	8.34	Shaking	1.8	631	49.51825
-1.47	-4.9	8.58	Shaking	1.8	632	49.89365
-2.7	-4.9	8.58	Shaking	1.8	633	52.4582
-3.43	-4.9	8.58	Shaking	1.8	634	54.69565
-3.68	-4.41	8.58	Shaking	1.8	635	53.30345
-2.7	-4.9	8.58	Shaking	1.8	636	52.4582
-1.72	-4.66	8.83	Shaking	1.8	637	51.32145
0	-5.39	8.58	Shaking	1.8	638	51.33425
-0.74	-5.39	8.58	Shaking	1.8	639	51.60805
-1.23	-4.66	8.58	Shaking	1.8	640	48.42245
-2.94	-4.41	8.58	Shaking	1.8	641	50.85405
-3.43	-4.17	8.58	Shaking	1.8	642	51.3851
-3.19	-4.41	8.58	Shaking	1.8	643	51.6203
-2.7	-4.66	8.83	Shaking	1.8	644	53.48725
-1.23	-5.15	8.34	Shaking	1.8	645	48.7955
-0.98	-5.39	8.09	Shaking	1.8	646	47.7303
-0.98	-5.15	8.09	Shaking	1.8	647	46.4655
-2.7	-4.9	8.34	Shaking	1.8	648	50.4278
-3.19	-4.66	8.34	Shaking	1.8	649	50.72365
-3.92	-4.41	8.34	Shaking	1.8	650	52.18505
-3.43	-4.41	8.58	Shaking	1.8	651	52.4147
-2.45	-4.41	8.83	Shaking	1.8	652	51.70975
-1.47	-5.39	8.34	Shaking	1.8	653	50.3843
-1.96	-5.15	8.34	Shaking	1.8	654	49.95985
-2.45	-5.39	8.34	Shaking	1.8	655	52.3051
-3.19	-4.66	8.34	Shaking	1.8	656	50.72365
-3.68	-4.9	8.34	Shaking	1.8	657	53.554
-3.43	-4.66	8.58	Shaking	1.8	658	53.54845
-2.21	-4.66	8.83	Shaking	1.8	659	52.2843
-1.23	-5.39	8.58	Shaking	1.8	660	52.0907
-1.23	-5.15	8.58	Shaking	1.8	661	50.8259
-1.47	-4.66	8.58	Shaking	1.8	662	48.74645
-2.21	-4.41	8.83	Shaking	1.8	663	51.15055
-2.7	-4.66	8.58	Shaking	1.8	664	51.311
-3.92	-4.41	8.58	Shaking	1.8	665	54.21545
-3.68	-4.66	8.58	Shaking	1.8	666	54.4372
-2.21	-5.39	8.34	Shaking	1.8	667	51.7459
-1.47	-5.64	8.09	Shaking	1.8	668	49.7093
-1.23	-5.39	8.34	Shaking	1.8	669	50.0603
-1.72	-5.39	8.09	Shaking	1.8	670	48.7293
-3.19	-4.9	8.34	Shaking	1.8	671	51.87085
-3.19	-5.39	8.34	Shaking	1.8	672	54.3919
-3.19	-4.66	8.34	Shaking	1.8	673	50.72365
-2.21	-5.15	8.34	Shaking	1.8	674	50.4811
-1.72	-5.64	8.34	Shaking	1.8	675	52.1618
-1.72	-5.15	8.34	Shaking	1.8	676	49.51825
-1.96	-4.9	8.34	Shaking	1.8	677	48.7036
-2.94	-5.15	8.34	Shaking	1.8	678	52.36085
-3.43	-4.66	8.34	Shaking	1.8	679	51.51805
-3.43	-4.9	8.58	Shaking	1.8	680	54.69565
-2.94	-5.15	8.58	Shaking	1.8	681	54.39125
-1.96	-5.39	8.58	Shaking	1.8	682	53.25505
-1.47	-5.15	8.09	Shaking	1.8	683	47.06575
-1.23	-5.39	8.58	Shaking	1.8	684	52.0907
-2.45	-4.66	8.58	Shaking	1.8	685	50.66725
-3.19	-4.9	8.34	Shaking	1.8	686	51.87085
-3.68	-4.66	8.58	Shaking	1.8	687	54.4372
-3.43	-4.17	8.58	Shaking	1.8	688	51.3851
-3.19	-4.66	8.83	Shaking	1.8	689	54.9303
-2.21	-4.66	8.58	Shaking	1.8	690	50.10805
-1.23	-5.15	8.34	Shaking	1.8	691	48.7955
-1.72	-5.39	8.09	Shaking	1.8	692	48.7293
-2.7	-5.15	8.09	Shaking	1.8	693	49.6303
-3.68	-5.15	8.09	Shaking	1.8	694	52.7565
-3.19	-4.9	8.58	Shaking	1.8	695	53.90125
-3.19	-5.39	8.34	Shaking	1.8	696	54.3919
-2.45	-5.39	8.34	Shaking	1.8	697	52.3051
-1.23	-6.13	8.09	Shaking	1.8	698	52.26895
-1.23	-5.64	8.34	Shaking	1.8	699	51.43905
-1.72	-5.64	8.09	Shaking	1.8	700	50.10805
-2.21	-5.15	8.09	Shaking	1.8	701	48.42735
-2.94	-5.39	8.34	Shaking	1.8	702	53.62565
-3.68	-5.15	8.09	Shaking	1.8	703	52.7565
-3.19	-5.15	8.58	Shaking	1.8	704	55.1575
-2.7	-5.39	8.34	Shaking	1.8	705	52.94885
-1.23	-5.39	8.09	Shaking	1.8	706	48.00655
-1.23	-5.88	8.09	Shaking	1.8	707	50.7677
-1.23	-5.15	8.34	Shaking	1.8	708	48.7955
-2.7	-4.9	8.34	Shaking	1.8	709	50.4278
-2.94	-5.39	8.34	Shaking	1.8	710	53.62565
-3.43	-4.9	8.09	Shaking	1.8	711	50.6115
-2.94	-4.9	8.34	Shaking	1.8	712	51.1046
-1.96	-5.15	8.34	Shaking	1.8	713	49.95985
-1.23	-5.15	8.58	Shaking	1.8	714	50.8259
-1.23	-5.64	8.09	Shaking	1.8	715	49.3853
-1.72	-5.88	8.09	Shaking	1.8	716	51.49045
-2.7	-5.15	8.09	Shaking	1.8	717	49.6303
-3.19	-5.39	8.34	Shaking	1.8	718	54.3919
-3.43	-5.15	8.34	Shaking	1.8	719	53.9215
-3.43	-4.9	8.34	Shaking	1.8	720	52.66525
-1.96	-5.39	8.34	Shaking	1.8	721	51.22465
-1.47	-5.39	8.34	Shaking	1.8	722	50.3843
-1.47	-5.64	8.34	Shaking	1.8	723	51.76305
-1.72	-5.15	8.58	Shaking	1.8	724	51.54865
-2.7	-4.9	8.58	Shaking	1.8	725	52.4582
-2.94	-4.9	8.34	Shaking	1.8	726	51.1046
-3.43	-4.9	8.34	Shaking	1.8	727	52.66525
-2.45	-5.64	8.58	Shaking	1.8	728	55.71425
-0.98	-5.15	8.58	Shaking	1.8	729	50.54965
-0.74	-5.64	8.34	Shaking	1.8	730	50.9564
-1.72	-5.15	8.34	Shaking	1.8	731	49.51825
-2.21	-4.9	8.34	Shaking	1.8	732	49.22485
-3.68	-4.41	8.34	Shaking	1.8	733	51.27305
-3.68	-4.66	8.34	Shaking	1.8	734	52.4068
-2.7	-4.66	8.58	Shaking	1.8	735	51.311
-1.47	-5.15	8.58	Shaking	1.8	736	51.1499
-1.23	-5.15	8.34	Shaking	1.8	737	48.7955
-1.72	-5.39	8.58	Shaking	1.8	738	52.81345
-2.45	-5.15	8.34	Shaking	1.8	739	51.0403
-3.19	-4.9	8.09	Shaking	1.8	740	49.8171
-3.92	-5.39	8.34	Shaking	1.8	741	56.98705
-3.43	-5.15	8.34	Shaking	1.8	742	53.9215
-2.21	-5.15	8.34	Shaking	1.8	743	50.4811
-1.23	-5.64	8.34	Shaking	1.8	744	51.43905
-0.74	-5.39	8.58	Shaking	1.8	745	51.60805
-1.96	-5.15	8.34	Shaking	1.8	746	49.95985
-2.7	-5.15	8.34	Shaking	1.8	747	51.68405
-3.19	-4.9	8.58	Shaking	1.8	748	53.90125
-3.19	-4.66	8.58	Shaking	1.8	749	52.75405
-2.7	-4.9	8.83	Shaking	1.8	750	54.63445
-1.23	-5.15	8.58	Shaking	1.8	751	50.8259
-0.25	-5.88	8.34	Shaking	1.8	752	52.09625
-1.47	-5.39	8.58	Shaking	1.8	753	52.4147
-1.72	-5.15	8.58	Shaking	1.8	754	51.54865
-2.21	-4.9	8.58	Shaking	1.8	755	51.25525
-2.94	-4.66	8.58	Shaking	1.8	756	51.9878
-3.19	-4.66	8.58	Shaking	1.8	757	52.75405
-2.45	-5.15	8.34	Shaking	1.8	758	51.0403
-1.47	-5.15	8.34	Shaking	1.8	759	49.1195
-1.23	-5.39	8.34	Shaking	1.8	760	50.0603
-1.96	-5.15	8.34	Shaking	1.8	761	49.95985
-3.19	-4.66	8.34	Shaking	1.8	762	50.72365
-3.19	-4.66	8.34	Shaking	1.8	763	50.72365
-3.19	-5.15	8.58	Shaking	1.8	764	55.1575
-2.45	-4.9	8.58	Shaking	1.8	765	51.81445
-1.72	-5.64	8.58	Shaking	1.8	766	54.1922
-0.74	-5.64	8.09	Shaking	1.8	767	48.90265
-1.23	-5.64	8.09	Shaking	1.8	768	49.3853
-2.45	-5.15	8.34	Shaking	1.8	769	51.0403
-2.7	-5.15	8.34	Shaking	1.8	770	51.68405
-2.7	-5.15	8.58	Shaking	1.8	771	53.71445
-2.94	-5.15	8.58	Shaking	1.8	772	54.39125
-2.7	-5.39	8.58	Shaking	1.8	773	54.97925
-1.23	-5.15	8.58	Shaking	1.8	774	50.8259
-1.23	-5.39	8.09	Shaking	1.8	775	48.00655
-1.47	-4.9	8.58	Shaking	1.8	776	49.89365
-2.7	-4.66	8.58	Shaking	1.8	777	51.311
-3.43	-4.66	8.58	Shaking	1.8	778	53.54845
-3.43	-4.66	8.58	Shaking	1.8	779	53.54845
-2.21	-4.66	8.58	Shaking	1.8	780	50.10805
-1.23	-5.15	8.34	Shaking	1.8	781	48.7955
-1.23	-5.15	8.09	Shaking	1.8	782	46.74175
-1.47	-5.39	8.58	Shaking	1.8	783	52.4147
-2.21	-5.39	8.58	Shaking	1.8	784	53.7763
-2.94	-5.15	8.58	Shaking	1.8	785	54.39125
-3.19	-4.66	8.34	Shaking	1.8	786	50.72365
-3.43	-5.39	8.58	Shaking	1.8	787	57.2167
-3.19	-5.15	8.34	Shaking	1.8	788	53.1271
-2.21	-5.64	8.58	Shaking	1.8	789	55.15505
-2.21	-5.39	8.34	Shaking	1.8	790	51.7459
-2.21	-5.88	8.09	Shaking	1.8	791	52.4533
-2.94	-5.15	8.34	Shaking	1.8	792	52.36085
-3.19	-4.66	8.34	Shaking	1.8	793	50.72365
-3.19	-4.41	8.58	Shaking	1.8	794	51.6203
-3.43	-4.66	8.58	Shaking	1.8	795	53.54845
-2.94	-4.41	8.58	Shaking	1.8	796	50.85405
-0.98	-5.39	8.34	Shaking	1.8	797	49.78405
-0.98	-5.64	8.09	Shaking	1.8	798	49.10905
-1.72	-4.9	8.58	Shaking	1.8	799	50.2924
-2.7	-4.66	8.58	Shaking	1.8	800	51.311
-3.19	-4.66	8.58	Shaking	1.8	801	52.75405
-3.92	-4.17	8.58	Shaking	1.8	802	53.18585
-3.19	-4.41	8.58	Shaking	1.8	803	51.6203
-1.72	-5.15	8.58	Shaking	1.8	804	51.54865
-1.72	-5.15	8.58	Shaking	1.8	805	51.54865
-1.72	-5.39	8.34	Shaking	1.8	806	50.78305
-2.7	-4.9	8.34	Shaking	1.8	807	50.4278
-3.19	-4.66	8.58	Shaking	1.8	808	52.75405
-3.68	-4.9	8.34	Shaking	1.8	809	53.554
-3.68	-4.66	8.58	Shaking	1.8	810	54.4372
-3.19	-4.66	8.58	Shaking	1.8	811	52.75405
-1.72	-4.66	8.58	Shaking	1.8	812	49.1452
-1.47	-5.15	8.58	Shaking	1.8	813	51.1499
-1.72	-5.15	8.34	Shaking	1.8	814	49.51825
-2.7	-4.9	8.34	Shaking	1.8	815	50.4278
-3.43	-5.15	8.09	Shaking	1.8	816	51.86775
-3.68	-4.66	8.34	Shaking	1.8	817	52.4068
-3.43	-4.9	8.58	Shaking	1.8	818	54.69565
-2.21	-5.15	8.83	Shaking	1.8	819	54.68775
-1.96	-4.9	8.34	Shaking	1.8	820	48.7036
-1.96	-4.9	8.58	Shaking	1.8	821	50.734
-1.96	-5.15	8.58	Shaking	1.8	822	51.99025
-2.94	-4.66	8.58	Shaking	1.8	823	51.9878
-3.19	-4.17	8.58	Shaking	1.8	824	50.5907
-3.68	-4.66	8.58	Shaking	1.8	825	54.4372
-2.7	-4.41	8.83	Shaking	1.8	826	52.3535
-1.47	-5.15	8.09	Shaking	1.8	827	47.06575
-1.23	-5.15	8.58	Shaking	1.8	828	50.8259
-1.47	-5.15	8.58	Shaking	1.8	829	51.1499
-2.21	-5.15	8.58	Shaking	1.8	830	52.5115
-2.94	-5.15	8.34	Shaking	1.8	831	52.36085
-2.94	-4.66	8.58	Shaking	1.8	832	51.9878
-3.19	-4.9	8.34	Shaking	1.8	833	51.87085
-2.45	-5.39	8.34	Shaking	1.8	834	52.3051
-1.47	-5.15	8.58	Shaking	1.8	835	51.1499
-1.47	-4.9	8.58	Shaking	1.8	836	49.89365
-1.72	-4.9	8.34	Shaking	1.8	837	48.262
-3.19	-4.9	8.34	Shaking	1.8	838	51.87085
-3.19	-5.15	8.34	Shaking	1.8	839	53.1271
-3.19	-4.9	8.58	Shaking	1.8	840	53.90125
-2.45	-5.15	8.34	Shaking	1.8	841	51.0403
-1.23	-5.39	8.34	Shaking	1.8	842	50.0603
-0.74	-5.88	8.09	Shaking	1.8	843	50.28505
-1.23	-5.39	8.58	Shaking	1.8	844	52.0907
-2.45	-5.15	8.58	Shaking	1.8	845	53.0707
-3.19	-4.66	8.34	Shaking	1.8	846	50.72365
-3.68	-4.66	8.34	Shaking	1.8	847	52.4068
-3.19	-4.66	8.58	Shaking	1.8	848	52.75405
-1.72	-5.39	8.58	Shaking	1.8	849	52.81345
-0.74	-5.64	8.34	Shaking	1.8	850	50.9564
-0.74	-5.39	8.34	Shaking	1.8	851	49.57765
-1.23	-5.39	8.58	Shaking	1.8	852	52.0907
-3.19	-4.66	8.34	Shaking	1.8	853	50.72365
-3.68	-4.66	8.58	Shaking	1.8	854	54.4372
-3.68	-4.66	8.58	Shaking	1.8	855	54.4372
-2.94	-4.66	8.58	Shaking	1.8	856	51.9878
-1.96	-5.64	8.34	Shaking	1.8	857	52.6034
-1.96	-5.15	8.34	Shaking	1.8	858	49.95985
-1.23	-5.15	8.09	Shaking	1.8	859	46.74175
-2.7	-4.9	8.34	Shaking	1.8	860	50.4278
-2.94	-4.66	8.34	Shaking	1.8	861	49.9574
-3.92	-4.41	8.58	Shaking	1.8	862	54.21545
-3.43	-4.9	8.83	Shaking	1.8	863	56.8719
-1.96	-4.66	8.83	Shaking	1.8	864	51.76305
-1.23	-5.39	8.58	Shaking	1.8	865	52.0907
-1.23	-5.64	8.34	Shaking	1.8	866	51.43905
-1.72	-4.9	8.58	Shaking	1.8	867	50.2924
-2.7	-4.9	8.58	Shaking	1.8	868	52.4582
-3.19	-4.41	8.58	Shaking	1.8	869	51.6203
-3.19	-4.9	8.58	Shaking	1.8	870	53.90125
-2.21	-4.66	8.58	Shaking	1.8	871	50.10805
-1.47	-5.15	8.83	Shaking	1.8	872	53.32615
-1.23	-4.9	8.58	Shaking	1.8	873	49.56965
-1.72	-5.15	8.58	Shaking	1.8	874	51.54865
-1.96	-4.66	8.58	Shaking	1.8	875	49.5868
-3.19	-4.66	8.58	Shaking	1.8	876	52.75405
-3.43	-4.9	8.58	Shaking	1.8	877	54.69565
-3.19	-4.41	8.34	Shaking	1.8	878	49.5899
-2.7	-4.9	8.58	Shaking	1.8	879	52.4582
-1.47	-5.64	8.34	Shaking	1.8	880	51.76305
-1.23	-5.39	8.09	Shaking	1.8	881	48.00655
-1.72	-5.15	8.58	Shaking	1.8	882	51.54865
-2.45	-5.15	8.34	Shaking	1.8	883	51.0403
-2.7	-5.15	8.58	Shaking	1.8	884	53.71445
-3.92	-4.66	8.34	Shaking	1.8	885	53.3188
-2.94	-5.15	8.58	Shaking	1.8	886	54.39125
-2.21	-5.15	8.58	Shaking	1.8	887	52.5115
-1.47	-5.39	8.09	Shaking	1.8	888	48.33055
-1.23	-5.88	8.34	Shaking	1.8	889	52.82145
-1.47	-4.9	8.58	Shaking	1.8	890	49.89365
-2.7	-4.66	8.58	Shaking	1.8	891	51.311
-3.19	-4.66	8.58	Shaking	1.8	892	52.75405
-3.43	-4.9	8.58	Shaking	1.8	893	54.69565
-2.45	-5.39	8.34	Shaking	1.8	894	52.3051
-1.72	-5.64	8.09	Shaking	1.8	895	50.10805
-0.98	-5.64	8.09	Shaking	1.8	896	49.10905
-1.23	-5.39	8.09	Shaking	1.8	897	48.00655
-2.45	-5.39	8.09	Shaking	1.8	898	50.25135
-3.68	-5.15	8.09	Shaking	1.8	899	52.7565
-3.68	-5.15	8.34	Shaking	1.8	900	54.81025
-3.19	-4.66	8.58	Shaking	1.8	901	52.75405
-2.45	-5.15	8.58	Shaking	1.8	902	53.0707
-1.23	-5.88	8.34	Shaking	1.8	903	52.82145
-0.98	-5.88	8.09	Shaking	1.8	904	50.49145
-1.47	-5.88	8.34	Shaking	1.8	905	53.14545
-1.96	-5.39	8.58	Shaking	1.8	906	53.25505
-2.7	-4.9	8.34	Shaking	1.8	907	50.4278
-2.7	-5.15	8.58	Shaking	1.8	908	53.71445
-2.7	-5.39	8.58	Shaking	1.8	909	54.97925
-2.45	-5.15	8.58	Shaking	1.8	910	53.0707
-1.47	-5.88	8.09	Shaking	1.8	911	51.0917
-1.96	-5.64	8.34	Shaking	1.8	912	52.6034
-2.7	-5.39	8.34	Shaking	1.8	913	52.94885
-2.7	-4.9	8.34	Shaking	1.8	914	50.4278
-3.43	-4.66	8.58	Shaking	1.8	915	53.54845
-2.94	-4.66	8.58	Shaking	1.8	916	51.9878
-2.45	-4.9	8.83	Shaking	1.8	917	53.9907
-1.72	-5.39	8.34	Shaking	1.8	918	50.78305
-1.72	-5.39	8.34	Shaking	1.8	919	50.78305
-1.47	-5.15	8.34	Shaking	1.8	920	49.1195
-1.72	-5.15	8.58	Shaking	1.8	921	51.54865
-2.94	-5.15	8.34	Shaking	1.8	922	52.36085
-3.43	-4.66	8.58	Shaking	1.8	923	53.54845
-3.68	-4.9	8.34	Shaking	1.8	924	53.554
-2.21	-5.15	8.83	Shaking	1.8	925	54.68775
-0.98	-5.64	8.58	Shaking	1.8	926	53.1932
-1.47	-5.15	8.34	Shaking	1.8	927	49.1195
-1.23	-5.39	8.58	Shaking	1.8	928	52.0907
-2.21	-4.66	8.58	Shaking	1.8	929	50.10805
-2.7	-4.66	8.58	Shaking	1.8	930	51.311
-3.92	-4.9	8.58	Shaking	1.8	931	56.4964
-3.19	-4.9	8.58	Shaking	1.8	932	53.90125
-1.72	-4.9	8.58	Shaking	1.8	933	50.2924
-1.23	-5.64	8.58	Shaking	1.8	934	53.46945
-0.98	-5.15	8.34	Shaking	1.8	935	48.51925
-1.72	-5.15	8.34	Shaking	1.8	936	49.51825
-2.7	-5.15	8.58	Shaking	1.8	937	53.71445
-2.94	-4.41	8.58	Shaking	1.8	938	50.85405
-3.68	-4.9	8.58	Shaking	1.8	939	55.5844
-2.94	-4.66	8.58	Shaking	1.8	940	51.9878
-1.72	-5.15	8.34	Shaking	1.8	941	49.51825
-1.23	-5.64	8.34	Shaking	1.8	942	51.43905
-1.23	-5.39	8.58	Shaking	1.8	943	52.0907
-2.21	-5.15	8.58	Shaking	1.8	944	52.5115
-2.7	-4.66	8.34	Shaking	1.8	945	49.2806
-3.43	-4.66	8.34	Shaking	1.8	946	51.51805
-3.43	-4.66	8.58	Shaking	1.8	947	53.54845
-2.45	-5.15	8.83	Shaking	1.8	948	55.24695
-0.98	-5.88	8.09	Shaking	1.8	949	50.49145
-1.23	-5.39	8.09	Shaking	1.8	950	48.00655
-1.72	-5.15	8.58	Shaking	1.8	951	51.54865
-2.7	-5.39	8.58	Shaking	1.8	952	54.97925
-3.43	-5.15	8.34	Shaking	1.8	953	53.9215
-2.94	-4.9	8.58	Shaking	1.8	954	53.135
-2.7	-4.9	8.58	Shaking	1.8	955	52.4582
-2.45	-5.64	8.34	Shaking	1.8	956	53.68385
-2.21	-5.15	8.34	Shaking	1.8	957	50.4811
-2.21	-5.15	8.34	Shaking	1.8	958	50.4811
-2.21	-4.66	8.34	Shaking	1.8	959	48.07765
-2.94	-5.15	8.58	Shaking	1.8	960	54.39125
-3.68	-4.9	8.34	Shaking	1.8	961	53.554
-3.43	-4.66	8.58	Shaking	1.8	962	53.54845
-1.72	-4.9	8.83	Shaking	1.8	963	52.46865
-0.74	-5.39	8.34	Shaking	1.8	964	49.57765
-0.74	-5.39	8.58	Shaking	1.8	965	51.60805
-1.47	-4.66	8.58	Shaking	1.8	966	48.74645
-2.45	-4.9	8.58	Shaking	1.8	967	51.81445
-3.19	-4.9	8.09	Shaking	1.8	968	49.8171
-3.19	-4.9	8.58	Shaking	1.8	969	53.90125
-2.94	-4.66	8.83	Shaking	1.8	970	54.16405
-1.72	-4.9	8.58	Shaking	1.8	971	50.2924
-1.23	-4.66	8.58	Shaking	1.8	972	48.42245
-1.47	-5.15	8.58	Shaking	1.8	973	51.1499
-1.72	-4.66	8.58	Shaking	1.8	974	49.1452
-2.7	-4.66	8.09	Shaking	1.8	975	47.22685
-3.68	-4.66	8.58	Shaking	1.8	976	54.4372
-3.68	-4.41	8.58	Shaking	1.8	977	53.30345
-2.21	-4.9	8.83	Shaking	1.8	978	53.4315
-1.47	-5.39	8.58	Shaking	1.8	979	52.4147
-0.98	-5.39	8.34	Shaking	1.8	980	49.78405
-1.96	-5.39	8.58	Shaking	1.8	981	53.25505
-2.94	-4.9	8.58	Shaking	1.8	982	53.135
-3.19	-4.9	8.58	Shaking	1.8	983	53.90125
-2.94	-4.66	8.58	Shaking	1.8	984	51.9878
-2.7	-4.9	8.58	Shaking	1.8	985	52.4582
-1.72	-5.64	8.34	Shaking	1.8	986	52.1618
-1.47	-5.64	8.34	Shaking	1.8	987	51.76305
-1.72	-5.15	8.58	Shaking	1.8	988	51.54865
-2.45	-4.66	8.58	Shaking	1.8	989	50.66725
-2.94	-4.66	8.58	Shaking	1.8	990	51.9878
-3.43	-4.66	8.58	Shaking	1.8	991	53.54845
-3.19	-4.9	8.34	Shaking	1.8	992	51.87085
-2.45	-5.15	8.58	Shaking	1.8	993	53.0707
-1.96	-5.15	8.34	Shaking	1.8	994	49.95985
-1.23	-5.39	8.58	Shaking	1.8	995	52.0907
-1.96	-5.39	8.34	Shaking	1.8	996	51.22465
-2.7	-4.66	8.58	Shaking	1.8	997	51.311
-3.19	-4.66	8.34	Shaking	1.8	998	50.72365
-3.19	-4.9	8.34	Shaking	1.8	999	51.87085
-2.94	-4.9	8.58	Shaking	1.8	1000	53.135
-2.45	-4.66	8.58	Shaking	1.8	1001	50.66725
-1.96	-5.15	8.34	Shaking	1.8	1002	49.95985
-1.72	-5.15	8.09	Shaking	1.8	1003	47.4645
-2.21	-5.15	8.34	Shaking	1.8	1004	50.4811
-2.94	-4.66	8.58	Shaking	1.8	1005	51.9878
-3.43	-4.66	8.34	Shaking	1.8	1006	51.51805
-2.94	-4.66	8.58	Shaking	1.8	1007	51.9878
-2.94	-4.66	8.58	Shaking	1.8	1008	51.9878
-1.96	-5.39	8.58	Shaking	1.8	1009	53.25505
-1.23	-5.39	8.09	Shaking	1.8	1010	48.00655
-1.23	-5.64	8.34	Shaking	1.8	1011	51.43905
-2.21	-5.39	8.09	Shaking	1.8	1012	49.69215
-2.94	-4.66	8.58	Shaking	1.8	1013	51.9878
-3.19	-4.41	8.58	Shaking	1.8	1014	51.6203
-3.43	-4.66	8.58	Shaking	1.8	1015	53.54845
-2.7	-4.66	8.58	Shaking	1.8	1016	51.311
-1.96	-5.15	8.34	Shaking	1.8	1017	49.95985
-1.47	-5.64	8.09	Shaking	1.8	1018	49.7093
-1.72	-5.64	8.09	Shaking	1.8	1019	50.10805
-2.7	-5.15	8.09	Shaking	1.8	1020	49.6303
-2.94	-4.9	8.34	Shaking	1.8	1021	51.1046
-3.68	-4.66	8.58	Shaking	1.8	1022	54.4372
-2.94	-4.66	8.58	Shaking	1.8	1023	51.9878
-2.45	-5.15	8.58	Shaking	1.8	1024	53.0707
-1.47	-5.39	8.34	Shaking	1.8	1025	50.3843
-1.47	-5.39	8.34	Shaking	1.8	1026	50.3843
-1.96	-5.64	8.09	Shaking	1.8	1027	50.54965
-2.21	-5.15	8.09	Shaking	1.8	1028	48.42735
-3.19	-4.9	8.09	Shaking	1.8	1029	49.8171
-3.19	-4.9	8.34	Shaking	1.8	1030	51.87085
-2.94	-5.15	8.58	Shaking	1.8	1031	54.39125
-2.7	-5.15	8.34	Shaking	1.8	1032	51.68405
-1.72	-5.39	8.34	Shaking	1.8	1033	50.78305
-1.47	-5.64	8.34	Shaking	1.8	1034	51.76305
-1.72	-5.64	8.34	Shaking	1.8	1035	52.1618
-2.7	-5.39	8.09	Shaking	1.8	1036	50.8951
-3.19	-5.15	8.34	Shaking	1.8	1037	53.1271
-3.68	-5.15	8.09	Shaking	1.8	1038	52.7565
-3.19	-5.88	8.34	Shaking	1.8	1039	57.15305
-1.96	-5.39	8.09	Shaking	1.8	1040	49.1709
-1.47	-6.13	8.09	Shaking	1.8	1041	52.59295
-1.23	-5.64	8.09	Shaking	1.8	1042	49.3853
-1.72	-5.64	8.09	Shaking	1.8	1043	50.10805
-2.7	-5.15	8.34	Shaking	1.8	1044	51.68405
-2.94	-5.15	8.34	Shaking	1.8	1045	52.36085
-3.19	-5.39	8.34	Shaking	1.8	1046	54.3919
-2.7	-5.39	8.58	Shaking	1.8	1047	54.97925
-1.72	-5.39	8.34	Shaking	1.8	1048	50.78305
-0.98	-5.88	8.58	Shaking	1.8	1049	54.5756
-0.74	-5.15	8.34	Shaking	1.8	1050	48.31285
-1.72	-5.15	8.58	Shaking	1.8	1051	51.54865
-2.94	-4.66	8.34	Shaking	1.8	1052	49.9574
-3.43	-4.41	8.58	Shaking	1.8	1053	52.4147
-3.19	-4.41	8.58	Shaking	1.8	1054	51.6203
-2.21	-5.39	8.58	Shaking	1.8	1055	53.7763
-1.72	-5.15	8.34	Shaking	1.8	1056	49.51825
-0.98	-4.9	8.58	Shaking	1.8	1057	49.2934
-1.72	-4.66	8.58	Shaking	1.8	1058	49.1452
-2.7	-4.41	8.58	Shaking	1.8	1059	50.17725
-3.19	-4.66	8.58	Shaking	1.8	1060	52.75405
-3.19	-4.41	8.58	Shaking	1.8	1061	51.6203
-2.94	-5.15	8.58	Shaking	1.8	1062	54.39125
-1.72	-4.9	8.58	Shaking	1.8	1063	50.2924
-1.23	-4.9	8.58	Shaking	1.8	1064	49.56965
-1.72	-4.9	8.34	Shaking	1.8	1065	48.262
-2.7	-5.15	8.58	Shaking	1.8	1066	53.71445
-3.43	-5.15	8.09	Shaking	1.8	1067	51.86775
-3.19	-4.41	8.58	Shaking	1.8	1068	51.6203
-2.7	-4.9	8.34	Shaking	1.8	1069	50.4278
-1.96	-5.15	8.58	Shaking	1.8	1070	51.99025
-1.72	-5.15	8.58	Shaking	1.8	1071	51.54865
-1.47	-5.15	8.58	Shaking	1.8	1072	51.1499
-2.7	-4.9	8.09	Shaking	1.8	1073	48.37405
-3.68	-5.15	8.09	Shaking	1.8	1074	52.7565
-3.68	-4.41	8.34	Shaking	1.8	1075	51.27305
-2.94	-4.66	8.58	Shaking	1.8	1076	51.9878
-2.21	-4.9	8.58	Shaking	1.8	1077	51.25525
-0.98	-5.15	8.58	Shaking	1.8	1078	50.54965
-0.98	-5.39	8.58	Shaking	1.8	1079	51.81445
-1.72	-5.15	8.34	Shaking	1.8	1080	49.51825
-2.45	-4.9	8.34	Shaking	1.8	1081	49.78405
-2.7	-5.15	8.58	Shaking	1.8	1082	53.71445
-3.43	-5.15	8.58	Shaking	1.8	1083	55.9519
-3.19	-5.15	8.34	Shaking	1.8	1084	53.1271
-2.7	-5.15	8.09	Shaking	1.8	1085	49.6303
-1.96	-5.88	8.34	Shaking	1.8	1086	53.9858
-1.72	-5.39	8.34	Shaking	1.8	1087	50.78305
-1.96	-5.15	8.58	Shaking	1.8	1088	51.99025
-3.43	-4.66	8.34	Shaking	1.8	1089	51.51805
-3.92	-4.66	8.58	Shaking	1.8	1090	55.3492
-2.7	-5.39	8.34	Shaking	1.8	1091	52.94885
-2.45	-5.15	8.34	Shaking	1.8	1092	51.0403
-1.72	-5.64	8.58	Shaking	1.8	1093	54.1922
-1.47	-5.88	8.09	Shaking	1.8	1094	51.0917
-2.21	-5.15	8.58	Shaking	1.8	1095	52.5115
-2.7	-4.66	8.58	Shaking	1.8	1096	51.311
-3.43	-4.66	8.58	Shaking	1.8	1097	53.54845
-2.94	-4.66	8.58	Shaking	1.8	1098	51.9878
-2.21	-5.15	8.58	Shaking	1.8	1099	52.5115
-1.72	-5.88	8.34	Shaking	1.8	1100	53.5442
-1.23	-5.64	8.34	Shaking	1.8	1101	51.43905
-1.72	-5.15	8.58	Shaking	1.8	1102	51.54865
-2.21	-5.39	8.58	Shaking	1.8	1103	53.7763
-2.7	-4.9	8.34	Shaking	1.8	1104	50.4278
-3.19	-5.15	8.34	Shaking	1.8	1105	53.1271
-3.43	-4.9	8.34	Shaking	1.8	1106	52.66525
-2.21	-4.66	8.58	Shaking	1.8	1107	50.10805
-1.47	-5.39	8.34	Shaking	1.8	1108	50.3843
-1.23	-5.64	8.09	Shaking	1.8	1109	49.3853
-2.21	-5.15	8.34	Shaking	1.8	1110	50.4811
-2.94	-5.39	8.09	Shaking	1.8	1111	51.5719
-3.43	-4.9	8.34	Shaking	1.8	1112	52.66525
-3.92	-5.39	8.34	Shaking	1.8	1113	56.98705
-2.7	-5.15	8.58	Shaking	1.8	1114	53.71445
-1.47	-5.15	8.58	Shaking	1.8	1115	51.1499
-1.23	-5.39	8.09	Shaking	1.8	1116	48.00655
-1.72	-4.66	8.58	Shaking	1.8	1117	49.1452
-2.94	-4.41	8.58	Shaking	1.8	1118	50.85405
-2.94	-4.41	8.58	Shaking	1.8	1119	50.85405
-3.19	-4.9	8.34	Shaking	1.8	1120	51.87085
-2.94	-4.66	8.58	Shaking	1.8	1121	51.9878
-2.21	-5.15	8.58	Shaking	1.8	1122	52.5115
-1.47	-5.88	8.09	Shaking	1.8	1123	51.0917
-1.72	-5.64	8.34	Shaking	1.8	1124	52.1618
-2.21	-5.15	8.58	Shaking	1.8	1125	52.5115
-2.94	-4.66	8.34	Shaking	1.8	1126	49.9574
-3.43	-4.41	8.58	Shaking	1.8	1127	52.4147
-3.43	-4.66	8.58	Shaking	1.8	1128	53.54845
-2.7	-4.9	8.58	Shaking	1.8	1129	52.4582
-1.72	-5.39	8.09	Shaking	1.8	1130	48.7293
-1.47	-5.15	8.34	Shaking	1.8	1131	49.1195
-1.72	-5.15	8.09	Shaking	1.8	1132	47.4645
-1.96	-5.15	8.34	Shaking	1.8	1133	49.95985
-2.94	-5.39	8.34	Shaking	1.8	1134	53.62565
-3.19	-4.66	8.34	Shaking	1.8	1135	50.72365
-3.43	-4.66	8.58	Shaking	1.8	1136	53.54845
-1.96	-5.64	8.58	Shaking	1.8	1137	54.6338
-1.23	-5.39	8.34	Shaking	1.8	1138	50.0603
-0.98	-5.39	8.34	Shaking	1.8	1139	49.78405
-1.23	-4.9	8.34	Shaking	1.8	1140	47.53925
-2.7	-4.66	8.58	Shaking	1.8	1141	51.311
-3.43	-4.41	8.58	Shaking	1.8	1142	52.4147
-2.94	-4.41	8.83	Shaking	1.8	1143	53.0303
-2.7	-4.66	8.58	Shaking	1.8	1144	51.311
-1.96	-5.64	8.34	Shaking	1.8	1145	52.6034
-1.23	-5.39	8.09	Shaking	1.8	1146	48.00655
-1.47	-5.88	8.34	Shaking	1.8	1147	53.14545
-1.72	-5.64	8.34	Shaking	1.8	1148	52.1618
-2.7	-5.15	8.34	Shaking	1.8	1149	51.68405
-3.68	-5.15	8.34	Shaking	1.8	1150	54.81025
-3.19	-4.66	8.58	Shaking	1.8	1151	52.75405
-3.19	-4.66	8.58	Shaking	1.8	1152	52.75405
-1.96	-5.15	8.58	Shaking	1.8	1153	51.99025
-1.23	-5.15	8.34	Shaking	1.8	1154	48.7955
-1.23	-5.15	8.09	Shaking	1.8	1155	46.74175
-2.45	-4.9	8.58	Shaking	1.8	1156	51.81445
-3.19	-4.9	8.34	Shaking	1.8	1157	51.87085
-3.68	-4.9	8.58	Shaking	1.8	1158	55.5844
-2.94	-4.9	8.58	Shaking	1.8	1159	53.135
-1.47	-5.15	8.58	Shaking	1.8	1160	51.1499
-1.47	-5.64	8.34	Shaking	1.8	1161	51.76305
-1.72	-5.64	8.34	Shaking	1.8	1162	52.1618
-2.21	-5.39	8.58	Shaking	1.8	1163	53.7763
-2.7	-4.66	8.58	Shaking	1.8	1164	51.311
-2.94	-4.66	8.58	Shaking	1.8	1165	51.9878
-2.7	-4.66	8.58	Shaking	1.8	1166	51.311
-2.7	-4.9	8.58	Shaking	1.8	1167	52.4582
-2.45	-5.39	8.09	Shaking	1.8	1168	50.25135
-2.7	-5.15	8.34	Shaking	1.8	1169	51.68405
-2.21	-5.15	8.34	Shaking	1.8	1170	50.4811
-2.45	-4.9	8.34	Shaking	1.8	1171	49.78405
-2.94	-5.15	8.34	Shaking	1.8	1172	52.36085
-3.19	-5.39	8.58	Shaking	1.8	1173	56.4223
-2.94	-5.15	8.58	Shaking	1.8	1174	54.39125
-2.45	-5.15	8.58	Shaking	1.8	1175	53.0707
-1.96	-5.39	8.34	Shaking	1.8	1176	51.22465
-2.45	-5.39	8.34	Shaking	1.8	1177	52.3051
-2.45	-4.9	8.34	Shaking	1.8	1178	49.78405
-2.94	-4.66	8.34	Shaking	1.8	1179	49.9574
-3.92	-4.66	8.34	Shaking	1.8	1180	53.3188
-3.19	-4.66	8.58	Shaking	1.8	1181	52.75405
-2.21	-4.9	8.58	Shaking	1.8	1182	51.25525
-1.96	-5.64	8.34	Shaking	1.8	1183	52.6034
-0.98	-5.39	8.34	Shaking	1.8	1184	49.78405
-1.23	-5.15	8.58	Shaking	1.8	1185	50.8259
-2.21	-4.9	8.34	Shaking	1.8	1186	49.22485
-2.94	-4.66	8.34	Shaking	1.8	1187	49.9574
-3.43	-4.66	8.58	Shaking	1.8	1188	53.54845
-2.7	-4.66	8.58	Shaking	1.8	1189	51.311
-1.72	-4.9	8.83	Shaking	1.8	1190	52.46865
-1.72	-5.15	8.34	Shaking	1.8	1191	49.51825
-1.23	-5.15	8.34	Shaking	1.8	1192	48.7955
-2.21	-4.9	8.34	Shaking	1.8	1193	49.22485
-2.45	-5.15	8.34	Shaking	1.8	1194	51.0403
-2.94	-5.15	8.34	Shaking	1.8	1195	52.36085
-2.94	-5.39	8.58	Shaking	1.8	1196	55.65605
-2.45	-5.39	8.58	Shaking	1.8	1197	54.3355
-2.21	-5.15	8.34	Shaking	1.8	1198	50.4811
-1.47	-5.15	8.58	Shaking	1.8	1199	51.1499
-1.72	-5.15	8.34	Shaking	1.8	1200	49.51825
-2.7	-4.9	8.58	Shaking	1.8	1201	52.4582
-2.94	-4.66	8.34	Shaking	1.8	1202	49.9574
-3.92	-4.9	8.34	Shaking	1.8	1203	54.466
-2.7	-5.15	8.58	Shaking	1.8	1204	53.71445
-1.72	-5.39	8.34	Shaking	1.8	1205	50.78305
-0.98	-5.15	8.34	Shaking	1.8	1206	48.51925
-1.23	-5.15	8.34	Shaking	1.8	1207	48.7955
-2.21	-4.66	8.58	Shaking	1.8	1208	50.10805
-2.7	-4.9	8.58	Shaking	1.8	1209	52.4582
-3.19	-5.39	8.34	Shaking	1.8	1210	54.3919
-3.19	-5.64	8.34	Shaking	1.8	1211	55.77065
-2.21	-5.15	8.34	Shaking	1.8	1212	50.4811
-1.72	-5.15	8.58	Shaking	1.8	1213	51.54865
-1.23	-5.64	8.09	Shaking	1.8	1214	49.3853
-1.72	-5.15	8.34	Shaking	1.8	1215	49.51825
-2.7	-4.66	8.58	Shaking	1.8	1216	51.311
-3.43	-4.66	8.34	Shaking	1.8	1217	51.51805
-3.92	-4.41	8.58	Shaking	1.8	1218	54.21545
-3.43	-4.41	8.58	Shaking	1.8	1219	52.4147
-2.21	-4.66	8.58	Shaking	1.8	1220	50.10805
-1.47	-5.39	8.34	Shaking	1.8	1221	50.3843
-1.47	-5.39	8.09	Shaking	1.8	1222	48.33055
-1.72	-5.39	8.34	Shaking	1.8	1223	50.78305
-2.7	-5.15	8.34	Shaking	1.8	1224	51.68405
-2.94	-5.15	8.34	Shaking	1.8	1225	52.36085
-3.43	-5.15	8.34	Shaking	1.8	1226	53.9215
-2.21	-4.9	8.34	Shaking	1.8	1227	49.22485
-1.72	-5.64	8.34	Shaking	1.8	1228	52.1618
-1.72	-5.15	8.34	Shaking	1.8	1229	49.51825
-1.23	-4.9	8.58	Shaking	1.8	1230	49.56965
-2.21	-5.15	8.58	Shaking	1.8	1231	52.5115
-3.19	-5.15	8.58	Shaking	1.8	1232	55.1575
-3.43	-4.66	8.58	Shaking	1.8	1233	53.54845
-2.94	-5.39	8.34	Shaking	1.8	1234	53.62565
-2.21	-5.39	8.58	Shaking	1.8	1235	53.7763
-1.96	-5.15	8.34	Shaking	1.8	1236	49.95985
-1.23	-5.39	8.09	Shaking	1.8	1237	48.00655
-1.47	-5.88	8.09	Shaking	1.8	1238	51.0917
-2.45	-5.39	8.09	Shaking	1.8	1239	50.25135
-2.94	-5.15	8.09	Shaking	1.8	1240	50.3071
-3.19	-5.15	8.09	Shaking	1.8	1241	51.07335
-2.7	-5.39	8.58	Shaking	1.8	1242	54.97925
-1.72	-5.15	8.34	Shaking	1.8	1243	49.51825
-0.74	-5.39	8.34	Shaking	1.8	1244	49.57765
-1.47	-5.15	8.34	Shaking	1.8	1245	49.1195
-1.72	-4.9	8.34	Shaking	1.8	1246	48.262
-2.21	-4.9	8.58	Shaking	1.8	1247	51.25525
-2.94	-4.66	8.58	Shaking	1.8	1248	51.9878
-3.19	-5.15	8.34	Shaking	1.8	1249	53.1271
-2.94	-4.9	8.34	Shaking	1.8	1250	51.1046
-1.96	-5.15	8.34	Shaking	1.8	1251	49.95985
-1.23	-5.39	8.34	Shaking	1.8	1252	50.0603
-1.72	-5.39	8.09	Shaking	1.8	1253	48.7293
-1.96	-5.15	8.34	Shaking	1.8	1254	49.95985
-2.94	-5.39	8.58	Shaking	1.8	1255	55.65605
-3.43	-4.66	8.34	Shaking	1.8	1256	51.51805
-3.43	-5.15	8.34	Shaking	1.8	1257	53.9215
-2.94	-5.39	8.58	Shaking	1.8	1258	55.65605
-1.23	-5.39	8.58	Shaking	1.8	1259	52.0907
-0.25	-5.39	8.58	Shaking	1.8	1260	51.3655
-1.47	-4.66	8.58	Shaking	1.8	1261	48.74645
-2.45	-4.66	8.58	Shaking	1.8	1262	50.66725
-2.7	-4.66	8.58	Shaking	1.8	1263	51.311
-2.94	-4.41	8.83	Shaking	1.8	1264	53.0303
-2.45	-4.66	8.83	Shaking	1.8	1265	52.8435
-2.21	-4.66	8.58	Shaking	1.8	1266	50.10805
-1.72	-4.66	8.58	Shaking	1.8	1267	49.1452
-1.23	-5.39	8.58	Shaking	1.8	1268	52.0907
-1.72	-4.66	8.58	Shaking	1.8	1269	49.1452
-3.19	-4.66	8.34	Shaking	1.8	1270	50.72365
-3.68	-4.41	8.58	Shaking	1.8	1271	53.30345
-3.68	-3.92	8.83	Shaking	1.8	1272	53.43885
-3.19	-4.17	8.83	Shaking	1.8	1273	52.76695
-1.96	-4.66	8.58	Shaking	1.8	1274	49.5868
-0.98	-5.39	8.58	Shaking	1.8	1275	51.81445
-0.74	-5.39	8.58	Shaking	1.8	1276	51.60805
-2.21	-4.66	8.58	Shaking	1.8	1277	50.10805
-3.19	-4.9	8.58	Shaking	1.8	1278	53.90125
-3.68	-4.9	8.58	Shaking	1.8	1279	55.5844
-3.43	-4.41	8.83	Shaking	1.8	1280	54.59095
-2.21	-4.9	9.07	Shaking	1.8	1281	55.5795
-0.98	-4.9	8.58	Shaking	1.8	1282	49.2934
-0.74	-5.15	8.34	Shaking	1.8	1283	48.31285
-0.98	-4.9	8.58	Shaking	1.8	1284	49.2934
-1.72	-4.9	8.58	Shaking	1.8	1285	50.2924
-2.7	-4.66	8.58	Shaking	1.8	1286	51.311
-3.19	-4.66	8.58	Shaking	1.8	1287	52.75405
-3.43	-4.9	8.34	Shaking	1.8	1288	52.66525
-2.7	-5.15	8.58	Shaking	1.8	1289	53.71445
-1.96	-5.39	8.34	Shaking	1.8	1290	51.22465
-1.23	-5.64	8.58	Shaking	1.8	1291	53.46945
-1.47	-5.15	8.58	Shaking	1.8	1292	51.1499
-2.21	-5.39	8.34	Shaking	1.8	1293	51.7459
-3.68	-4.66	8.34	Shaking	1.8	1294	52.4068
-4.17	-4.9	8.34	Shaking	1.8	1295	55.47725
-3.19	-4.66	8.58	Shaking	1.8	1296	52.75405
-2.7	-4.9	8.58	Shaking	1.8	1297	52.4582
-1.72	-5.15	8.34	Shaking	1.8	1298	49.51825
-1.47	-5.64	8.34	Shaking	1.8	1299	51.76305
-1.72	-5.15	8.34	Shaking	1.8	1300	49.51825
-2.21	-5.39	8.58	Shaking	1.8	1301	53.7763
-3.19	-4.9	8.09	Shaking	1.8	1302	49.8171
-3.19	-5.39	8.09	Shaking	1.8	1303	52.33815
-2.7	-4.9	8.58	Shaking	1.8	1304	52.4582
-2.45	-5.15	8.83	Shaking	1.8	1305	55.24695
-1.47	-5.64	8.34	Shaking	1.8	1306	51.76305
-1.23	-5.39	8.09	Shaking	1.8	1307	48.00655
-1.72	-5.39	8.34	Shaking	1.8	1308	50.78305
-2.7	-4.9	8.34	Shaking	1.8	1309	50.4278
-3.92	-4.9	8.34	Shaking	1.8	1310	54.466
-3.19	-5.39	8.58	Shaking	1.8	1311	56.4223
-2.45	-4.9	8.83	Shaking	1.8	1312	53.9907
-1.23	-5.39	8.58	Shaking	1.8	1313	52.0907
-1.23	-5.15	8.34	Shaking	1.8	1314	48.7955
-1.72	-5.15	8.34	Shaking	1.8	1315	49.51825
-2.7	-4.66	8.58	Shaking	1.8	1316	51.311
-3.19	-4.9	8.58	Shaking	1.8	1317	53.90125
-3.43	-4.9	8.34	Shaking	1.8	1318	52.66525
-3.19	-4.66	8.58	Shaking	1.8	1319	52.75405
-2.21	-5.15	8.58	Shaking	1.8	1320	52.5115
-1.23	-5.15	8.58	Shaking	1.8	1321	50.8259
-1.96	-5.39	8.58	Shaking	1.8	1322	53.25505
-1.96	-4.9	8.58	Shaking	1.8	1323	50.734
-2.21	-4.9	8.34	Shaking	1.8	1324	49.22485
-3.68	-4.9	8.09	Shaking	1.8	1325	51.50025
-3.68	-5.15	8.34	Shaking	1.8	1326	54.81025
-2.21	-5.15	8.58	Shaking	1.8	1327	52.5115
-1.72	-5.39	8.34	Shaking	1.8	1328	50.78305
-1.23	-5.88	8.34	Shaking	1.8	1329	52.82145
-1.72	-5.39	8.58	Shaking	1.8	1330	52.81345
-1.72	-4.66	8.58	Shaking	1.8	1331	49.1452
-2.21	-4.66	8.58	Shaking	1.8	1332	50.10805
-2.94	-4.66	8.58	Shaking	1.8	1333	51.9878
-3.68	-5.39	8.34	Shaking	1.8	1334	56.07505
-2.94	-5.15	8.34	Shaking	1.8	1335	52.36085
-2.7	-4.9	8.34	Shaking	1.8	1336	50.4278
-1.72	-5.15	8.34	Shaking	1.8	1337	49.51825
-1.96	-5.15	8.34	Shaking	1.8	1338	49.95985
-2.21	-5.15	8.58	Shaking	1.8	1339	52.5115
-3.19	-4.9	8.09	Shaking	1.8	1340	49.8171
-3.68	-4.17	8.58	Shaking	1.8	1341	52.27385
-3.43	-4.17	8.58	Shaking	1.8	1342	51.3851
-2.94	-4.17	8.83	Shaking	1.8	1343	52.0007
-0.98	-4.9	8.58	Shaking	1.8	1344	49.2934
-1.23	-5.64	8.34	Shaking	1.8	1345	51.43905
-1.23	-5.15	8.34	Shaking	1.8	1346	48.7955
-1.96	-5.39	8.34	Shaking	1.8	1347	51.22465
-2.7	-4.66	8.58	Shaking	1.8	1348	51.311
-3.19	-4.9	8.58	Shaking	1.8	1349	53.90125
-3.43	-4.9	8.34	Shaking	1.8	1350	52.66525
-2.21	-5.64	8.58	Shaking	1.8	1351	55.15505
-1.96	-5.39	8.09	Shaking	1.8	1352	49.1709
-1.47	-6.13	8.09	Shaking	1.8	1353	52.59295
-1.47	-6.13	8.34	Shaking	1.8	1354	54.6467
-2.21	-5.39	8.09	Shaking	1.8	1355	49.69215
-3.43	-5.15	8.34	Shaking	1.8	1356	53.9215
-3.19	-5.39	8.34	Shaking	1.8	1357	54.3919
-2.7	-4.9	8.58	Shaking	1.8	1358	52.4582
-2.21	-5.15	8.34	Shaking	1.8	1359	50.4811
-1.72	-5.15	8.58	Shaking	1.8	1360	51.54865
-1.72	-5.39	8.58	Shaking	1.8	1361	52.81345
-1.72	-5.15	8.58	Shaking	1.8	1362	51.54865
-2.7	-5.39	8.34	Shaking	1.8	1363	52.94885
-3.68	-4.9	8.34	Shaking	1.8	1364	53.554
-3.68	-4.66	8.34	Shaking	1.8	1365	52.4068
-2.21	-5.15	8.58	Shaking	1.8	1366	52.5115
-1.47	-5.88	8.34	Shaking	1.8	1367	53.14545
-1.23	-5.15	8.34	Shaking	1.8	1368	48.7955
-1.72	-4.9	8.58	Shaking	1.8	1369	50.2924
-2.21	-5.39	8.34	Shaking	1.8	1370	51.7459
-3.43	-5.39	8.09	Shaking	1.8	1371	53.13255
-3.43	-4.9	8.58	Shaking	1.8	1372	54.69565
-3.19	-4.9	8.58	Shaking	1.8	1373	53.90125
-2.7	-5.39	8.34	Shaking	1.8	1374	52.94885
-1.23	-5.64	8.34	Shaking	1.8	1375	51.43905
-1.23	-5.64	8.34	Shaking	1.8	1376	51.43905
-1.96	-5.39	8.58	Shaking	1.8	1377	53.25505
-2.21	-4.66	8.58	Shaking	1.8	1378	50.10805
-3.19	-4.66	8.58	Shaking	1.8	1379	52.75405
-3.43	-4.66	8.58	Shaking	1.8	1380	53.54845
-2.94	-4.66	8.83	Shaking	1.8	1381	54.16405
-1.72	-4.9	8.58	Shaking	1.8	1382	50.2924
-0.74	-5.15	8.58	Shaking	1.8	1383	50.34325
-1.72	-5.15	8.34	Shaking	1.8	1384	49.51825
-2.21	-5.39	8.09	Shaking	1.8	1385	49.69215
-2.94	-5.15	8.58	Shaking	1.8	1386	54.39125
-3.68	-4.66	8.58	Shaking	1.8	1387	54.4372
-3.19	-4.66	8.34	Shaking	1.8	1388	50.72365
-1.72	-5.39	8.58	Shaking	1.8	1389	52.81345
-1.72	-5.88	8.09	Shaking	1.8	1390	51.49045
-1.72	-5.15	8.34	Shaking	1.8	1391	49.51825
-1.96	-5.64	8.34	Shaking	1.8	1392	52.6034
-2.21	-4.66	8.58	Shaking	1.8	1393	50.10805
-2.7	-4.66	8.58	Shaking	1.8	1394	51.311
-3.68	-4.41	8.58	Shaking	1.8	1395	53.30345
-2.94	-4.66	8.58	Shaking	1.8	1396	51.9878
-2.7	-4.66	8.58	Shaking	1.8	1397	51.311
-1.72	-5.15	8.58	Shaking	1.8	1398	51.54865
-1.96	-5.88	8.34	Shaking	1.8	1399	53.9858
-2.45	-5.15	8.09	Shaking	1.8	1400	48.98655
-2.7	-5.39	8.34	Shaking	1.8	1401	52.94885
-3.19	-5.39	8.34	Shaking	1.8	1402	54.3919
-3.19	-4.66	8.34	Shaking	1.8	1403	50.72365
-3.19	-4.66	8.58	Shaking	1.8	1404	52.75405
-2.21	-4.66	8.58	Shaking	1.8	1405	50.10805
-1.47	-5.88	8.34	Shaking	1.8	1406	53.14545
-1.47	-5.64	8.34	Shaking	1.8	1407	51.76305
-2.45	-5.15	8.09	Shaking	1.8	1408	48.98655
-3.19	-4.9	8.34	Shaking	1.8	1409	51.87085
-3.68	-4.9	8.34	Shaking	1.8	1410	53.554
-2.94	-5.39	8.58	Shaking	1.8	1411	55.65605
-1.96	-5.15	8.58	Shaking	1.8	1412	51.99025
-0.98	-5.64	8.34	Shaking	1.8	1413	51.1628
0	-6.13	8.09	Shaking	1.8	1414	51.5125
-0.98	-5.88	8.09	Shaking	1.8	1415	50.49145
-1.96	-5.64	8.34	Shaking	1.8	1416	52.6034
-2.94	-5.15	8.09	Shaking	1.8	1417	50.3071
-2.7	-5.39	8.34	Shaking	1.8	1418	52.94885
-2.7	-5.64	8.34	Shaking	1.8	1419	54.3276
-2.45	-5.88	8.09	Shaking	1.8	1420	53.0125
-1.72	-5.88	8.09	Shaking	1.8	1421	51.49045
-1.96	-5.64	7.85	Shaking	1.8	1422	48.63685
-2.21	-5.39	8.09	Shaking	1.8	1423	49.69215
-2.94	-5.15	8.34	Shaking	1.8	1424	52.36085
-3.19	-4.9	8.09	Shaking	1.8	1425	49.8171
-2.94	-4.9	8.34	Shaking	1.8	1426	51.1046
-2.45	-5.15	8.58	Shaking	1.8	1427	53.0707
-1.72	-5.15	8.58	Shaking	1.8	1428	51.54865
-1.72	-5.64	8.34	Shaking	1.8	1429	52.1618
-1.72	-5.15	8.34	Shaking	1.8	1430	49.51825
-2.45	-5.15	8.34	Shaking	1.8	1431	51.0403
-3.19	-5.39	8.09	Shaking	1.8	1432	52.33815
-3.68	-4.9	8.34	Shaking	1.8	1433	53.554
-2.7	-5.39	8.34	Shaking	1.8	1434	52.94885
-1.47	-5.88	8.58	Shaking	1.8	1435	55.17585
-0.49	-5.88	8.09	Shaking	1.8	1436	50.1313
-0.98	-5.15	8.58	Shaking	1.8	1437	50.54965
-2.45	-5.15	8.34	Shaking	1.8	1438	51.0403
-2.7	-4.9	8.58	Shaking	1.8	1439	52.4582
-2.7	-5.39	8.34	Shaking	1.8	1440	52.94885
-2.7	-5.15	8.58	Shaking	1.8	1441	53.71445
-2.21	-5.15	8.34	Shaking	1.8	1442	50.4811
-1.96	-5.15	8.34	Shaking	1.8	1443	49.95985
-1.72	-5.15	8.34	Shaking	1.8	1444	49.51825
-2.21	-4.66	8.34	Shaking	1.8	1445	48.07765
-3.19	-4.66	8.58	Shaking	1.8	1446	52.75405
-3.43	-4.66	8.34	Shaking	1.8	1447	51.51805
-3.43	-4.9	8.58	Shaking	1.8	1448	54.69565
-2.45	-4.66	8.83	Shaking	1.8	1449	52.8435
-1.47	-5.15	8.09	Shaking	1.8	1450	47.06575
-0.98	-5.64	8.58	Shaking	1.8	1451	53.1932
-1.47	-4.9	8.34	Shaking	1.8	1452	47.86325
-1.96	-5.15	8.34	Shaking	1.8	1453	49.95985
-2.45	-5.39	8.09	Shaking	1.8	1454	50.25135
-3.19	-4.66	8.58	Shaking	1.8	1455	52.75405
-2.94	-5.15	8.58	Shaking	1.8	1456	54.39125
-1.72	-5.15	8.58	Shaking	1.8	1457	51.54865
-1.23	-5.88	8.09	Shaking	1.8	1458	50.7677
-1.96	-5.39	8.58	Shaking	1.8	1459	53.25505
-2.21	-5.39	8.58	Shaking	1.8	1460	53.7763
-3.43	-4.66	8.58	Shaking	1.8	1461	53.54845
-3.43	-4.66	8.34	Shaking	1.8	1462	51.51805
-3.19	-4.66	8.58	Shaking	1.8	1463	52.75405
-1.96	-5.15	8.58	Shaking	1.8	1464	51.99025
-0.74	-5.64	8.09	Shaking	1.8	1465	48.90265
-0.74	-5.39	8.09	Shaking	1.8	1466	47.5239
-1.72	-5.39	8.34	Shaking	1.8	1467	50.78305
-2.21	-5.15	8.58	Shaking	1.8	1468	52.5115
-2.7	-4.9	8.58	Shaking	1.8	1469	52.4582
-2.7	-5.39	8.34	Shaking	1.8	1470	52.94885
-3.19	-5.15	8.58	Shaking	1.8	1471	55.1575
-2.45	-5.39	8.58	Shaking	1.8	1472	54.3355
-1.23	-5.39	8.34	Shaking	1.8	1473	50.0603
-1.47	-5.64	8.34	Shaking	1.8	1474	51.76305
-2.21	-5.15	8.58	Shaking	1.8	1475	52.5115
-2.21	-5.15	8.58	Shaking	1.8	1476	52.5115
-3.43	-4.66	8.58	Shaking	1.8	1477	53.54845
-3.19	-4.66	8.58	Shaking	1.8	1478	52.75405
-2.7	-5.39	8.58	Shaking	1.8	1479	54.97925
-1.23	-5.15	8.58	Shaking	1.8	1480	50.8259
-1.23	-5.64	8.09	Shaking	1.8	1481	49.3853
-1.47	-5.15	8.34	Shaking	1.8	1482	49.1195
-1.96	-5.39	8.34	Shaking	1.8	1483	51.22465
-2.7	-4.66	8.58	Shaking	1.8	1484	51.311
-3.68	-4.66	8.58	Shaking	1.8	1485	54.4372
-3.43	-5.15	8.58	Shaking	1.8	1486	55.9519
-2.7	-4.9	8.34	Shaking	1.8	1487	50.4278
-1.23	-5.39	8.34	Shaking	1.8	1488	50.0603
-1.23	-6.13	8.09	Shaking	1.8	1489	52.26895
-2.21	-5.64	8.09	Shaking	1.8	1490	51.0709
-3.19	-5.15	8.09	Shaking	1.8	1491	51.07335
-3.92	-4.66	8.34	Shaking	1.8	1492	53.3188
-3.19	-4.9	8.58	Shaking	1.8	1493	53.90125
-2.7	-5.15	8.58	Shaking	1.8	1494	53.71445
-1.72	-5.39	8.34	Shaking	1.8	1495	50.78305
-0.98	-5.39	8.58	Shaking	1.8	1496	51.81445
-0.74	-5.64	8.34	Shaking	1.8	1497	50.9564
-1.96	-5.15	8.34	Shaking	1.8	1498	49.95985
-2.7	-4.9	8.09	Shaking	1.8	1499	48.37405
-3.68	-5.15	8.34	Shaking	1.8	1500	54.81025
-2.21	-5.64	8.09	Shaking	1.6	1	51.0709
-2.21	-5.15	8.58	Shaking	1.6	2	52.5115
-1.72	-5.15	8.34	Shaking	1.6	3	49.51825
-2.21	-5.15	8.58	Shaking	1.6	4	52.5115
-2.94	-4.66	8.34	Shaking	1.6	5	49.9574
-3.43	-4.9	8.34	Shaking	1.6	6	52.66525
-3.19	-4.41	8.58	Shaking	1.6	7	51.6203
-3.43	-4.66	8.83	Shaking	1.6	8	55.7247
-2.7	-4.66	8.34	Shaking	1.6	9	49.2806
-2.21	-4.66	8.58	Shaking	1.6	10	50.10805
-1.47	-5.15	8.34	Shaking	1.6	11	49.1195
-1.72	-5.39	8.09	Shaking	1.6	12	48.7293
-2.45	-5.15	8.34	Shaking	1.6	13	51.0403
-3.19	-5.15	8.58	Shaking	1.6	14	55.1575
-3.19	-4.66	8.34	Shaking	1.6	15	50.72365
-3.43	-4.66	8.34	Shaking	1.6	16	51.51805
-2.21	-4.41	8.58	Shaking	1.6	17	48.9743
-1.47	-5.15	8.58	Shaking	1.6	18	51.1499
-1.23	-5.15	8.34	Shaking	1.6	19	48.7955
-1.72	-5.15	8.58	Shaking	1.6	20	51.54865
-1.96	-5.15	8.34	Shaking	1.6	21	49.95985
-2.7	-4.9	8.58	Shaking	1.6	22	52.4582
-3.43	-4.66	8.58	Shaking	1.6	23	53.54845
-3.68	-4.66	8.34	Shaking	1.6	24	52.4068
-3.43	-4.9	8.58	Shaking	1.6	25	54.69565
-2.7	-5.15	8.58	Shaking	1.6	26	53.71445
-1.96	-5.15	8.34	Shaking	1.6	27	49.95985
-1.96	-5.15	8.58	Shaking	1.6	28	51.99025
-1.72	-5.15	8.34	Shaking	1.6	29	49.51825
-2.7	-5.15	8.58	Shaking	1.6	30	53.71445
-2.7	-4.41	8.34	Shaking	1.6	31	48.14685
-3.68	-4.66	8.34	Shaking	1.6	32	52.4068
-3.43	-4.66	8.58	Shaking	1.6	33	53.54845
-3.19	-4.9	8.58	Shaking	1.6	34	53.90125
-2.94	-4.66	8.58	Shaking	1.6	35	51.9878
-1.47	-5.39	8.58	Shaking	1.6	36	52.4147
-1.47	-5.39	8.58	Shaking	1.6	37	52.4147
-1.23	-5.15	8.58	Shaking	1.6	38	50.8259
-2.45	-4.66	8.34	Shaking	1.6	39	48.63685
-3.19	-4.66	8.58	Shaking	1.6	40	52.75405
-3.43	-4.9	8.34	Shaking	1.6	41	52.66525
-3.19	-4.66	8.58	Shaking	1.6	42	52.75405
-2.45	-4.9	8.58	Shaking	1.6	43	51.81445
-1.72	-5.15	8.34	Shaking	1.6	44	49.51825
-1.72	-5.39	8.58	Shaking	1.6	45	52.81345
-1.72	-4.9	8.34	Shaking	1.6	46	48.262
-2.45	-5.15	8.58	Shaking	1.6	47	53.0707
-2.94	-4.66	8.34	Shaking	1.6	48	49.9574
-3.19	-4.41	8.58	Shaking	1.6	49	51.6203
-3.92	-4.17	8.58	Shaking	1.6	50	53.18585
-3.43	-4.41	8.83	Shaking	1.6	51	54.59095
-1.96	-4.9	8.83	Shaking	1.6	52	52.91025
-0.74	-5.39	8.58	Shaking	1.6	53	51.60805
-0.49	-5.39	8.34	Shaking	1.6	54	49.4239
-1.72	-4.66	8.58	Shaking	1.6	55	49.1452
-2.21	-4.66	8.83	Shaking	1.6	56	52.2843
-2.45	-4.66	8.83	Shaking	1.6	57	52.8435
-3.19	-4.41	8.58	Shaking	1.6	58	51.6203
-2.94	-4.9	8.58	Shaking	1.6	59	53.135
-3.19	-4.66	8.58	Shaking	1.6	60	52.75405
-1.96	-4.9	8.58	Shaking	1.6	61	50.734
-1.72	-5.15	8.58	Shaking	1.6	62	51.54865
-1.96	-5.15	8.34	Shaking	1.6	63	49.95985
-1.96	-4.9	8.34	Shaking	1.6	64	48.7036
-2.21	-5.39	8.34	Shaking	1.6	65	51.7459
-2.94	-4.9	8.34	Shaking	1.6	66	51.1046
-3.19	-5.15	8.34	Shaking	1.6	67	53.1271
-3.43	-5.15	8.58	Shaking	1.6	68	55.9519
-2.21	-5.15	8.34	Shaking	1.6	69	50.4811
-1.23	-5.64	8.34	Shaking	1.6	70	51.43905
-1.23	-5.15	8.34	Shaking	1.6	71	48.7955
-1.72	-5.39	8.58	Shaking	1.6	72	52.81345
-2.21	-5.15	8.58	Shaking	1.6	73	52.5115
-3.19	-4.66	8.34	Shaking	1.6	74	50.72365
-3.43	-4.9	8.34	Shaking	1.6	75	52.66525
-3.43	-5.15	8.58	Shaking	1.6	76	55.9519
-2.94	-4.9	8.34	Shaking	1.6	77	51.1046
-2.21	-5.15	8.34	Shaking	1.6	78	50.4811
-1.23	-5.88	8.34	Shaking	1.6	79	52.82145
-1.47	-5.64	8.34	Shaking	1.6	80	51.76305
-1.72	-5.15	8.58	Shaking	1.6	81	51.54865
-2.21	-5.15	8.58	Shaking	1.6	82	52.5115
-3.19	-4.66	8.58	Shaking	1.6	83	52.75405
-3.19	-4.66	8.58	Shaking	1.6	84	52.75405
-2.94	-4.66	8.83	Shaking	1.6	85	54.16405
-2.94	-4.66	8.83	Shaking	1.6	86	54.16405
-1.72	-5.15	8.58	Shaking	1.6	87	51.54865
-0.74	-5.15	8.58	Shaking	1.6	88	50.34325
-1.47	-5.15	8.34	Shaking	1.6	89	49.1195
-2.45	-4.9	8.58	Shaking	1.6	90	51.81445
-3.43	-4.66	8.34	Shaking	1.6	91	51.51805
-3.43	-4.66	8.34	Shaking	1.6	92	51.51805
-2.94	-4.66	8.34	Shaking	1.6	93	49.9574
-2.7	-4.9	8.58	Shaking	1.6	94	52.4582
-1.72	-4.66	8.83	Shaking	1.6	95	51.32145
-1.47	-4.9	8.58	Shaking	1.6	96	49.89365
-1.72	-5.39	8.34	Shaking	1.6	97	50.78305
-2.21	-5.39	8.58	Shaking	1.6	98	53.7763
-2.7	-4.66	8.58	Shaking	1.6	99	51.311
-2.7	-4.41	8.58	Shaking	1.6	100	50.17725
-2.7	-4.9	8.58	Shaking	1.6	101	52.4582
-2.21	-5.15	8.58	Shaking	1.6	102	52.5115
-2.21	-5.64	8.58	Shaking	1.6	103	55.15505
-1.96	-5.15	8.34	Shaking	1.6	104	49.95985
-1.23	-5.15	8.58	Shaking	1.6	105	50.8259
-1.96	-5.39	8.58	Shaking	1.6	106	53.25505
-2.45	-4.66	8.58	Shaking	1.6	107	50.66725
-3.19	-4.41	8.58	Shaking	1.6	108	51.6203
-3.19	-4.9	8.58	Shaking	1.6	109	53.90125
-3.92	-4.17	8.58	Shaking	1.6	110	53.18585
-2.7	-4.41	8.83	Shaking	1.6	111	52.3535
-1.72	-4.9	8.58	Shaking	1.6	112	50.2924
-1.23	-4.9	8.58	Shaking	1.6	113	49.56965
-1.47	-4.9	8.58	Shaking	1.6	114	49.89365
-2.21	-4.9	8.58	Shaking	1.6	115	51.25525
-2.21	-4.66	8.34	Shaking	1.6	116	48.07765
-3.19	-4.9	8.58	Shaking	1.6	117	53.90125
-3.19	-4.66	8.58	Shaking	1.6	118	52.75405
-3.19	-4.66	8.58	Shaking	1.6	119	52.75405
-2.7	-4.66	8.58	Shaking	1.6	120	51.311
-1.96	-5.15	8.58	Shaking	1.6	121	51.99025
-1.96	-5.15	8.34	Shaking	1.6	122	49.95985
-1.96	-5.15	8.58	Shaking	1.6	123	51.99025
-2.21	-4.66	8.58	Shaking	1.6	124	50.10805
-2.94	-4.9	8.58	Shaking	1.6	125	53.135
-3.68	-4.17	8.58	Shaking	1.6	126	52.27385
-3.43	-4.17	8.58	Shaking	1.6	127	51.3851
-3.19	-4.17	8.58	Shaking	1.6	128	50.5907
-1.72	-4.66	8.58	Shaking	1.6	129	49.1452
-1.23	-5.15	8.58	Shaking	1.6	130	50.8259
-1.72	-5.39	8.34	Shaking	1.6	131	50.78305
-1.72	-5.15	8.58	Shaking	1.6	132	51.54865
-2.45	-5.39	8.34	Shaking	1.6	133	52.3051
-2.94	-4.9	8.34	Shaking	1.6	134	51.1046
-3.19	-4.66	8.58	Shaking	1.6	135	52.75405
-3.19	-4.66	8.58	Shaking	1.6	136	52.75405
-2.94	-5.15	8.58	Shaking	1.6	137	54.39125
-1.96	-4.9	8.58	Shaking	1.6	138	50.734
-1.23	-5.15	8.58	Shaking	1.6	139	50.8259
-1.23	-5.15	8.58	Shaking	1.6	140	50.8259
-1.72	-5.15	8.58	Shaking	1.6	141	51.54865
-2.21	-4.66	8.58	Shaking	1.6	142	50.10805
-3.19	-4.9	8.58	Shaking	1.6	143	53.90125
-3.43	-4.41	8.58	Shaking	1.6	144	52.4147
-2.7	-4.17	8.58	Shaking	1.6	145	49.14765
-1.96	-4.9	8.83	Shaking	1.6	146	52.91025
-1.72	-4.66	8.83	Shaking	1.6	147	51.32145
-1.72	-4.66	8.58	Shaking	1.6	148	49.1452
-1.96	-5.15	8.34	Shaking	1.6	149	49.95985
-2.7	-4.66	8.58	Shaking	1.6	150	51.311
-3.43	-4.9	8.34	Shaking	1.6	151	52.66525
-3.92	-4.17	8.34	Shaking	1.6	152	51.15545
-3.19	-4.66	8.58	Shaking	1.6	153	52.75405
-2.94	-5.39	8.34	Shaking	1.6	154	53.62565
-1.96	-5.15	8.34	Shaking	1.6	155	49.95985
-1.72	-5.64	8.09	Shaking	1.6	156	50.10805
-2.45	-5.15	8.09	Shaking	1.6	157	48.98655
-2.7	-4.9	8.34	Shaking	1.6	158	50.4278
-2.94	-4.9	8.58	Shaking	1.6	159	53.135
-3.68	-4.9	8.58	Shaking	1.6	160	55.5844
-3.43	-4.66	8.58	Shaking	1.6	161	53.54845
-2.7	-4.9	8.58	Shaking	1.6	162	52.4582
-1.96	-4.9	8.58	Shaking	1.6	163	50.734
-1.72	-5.15	8.58	Shaking	1.6	164	51.54865
-1.47	-5.15	8.34	Shaking	1.6	165	49.1195
-2.45	-4.9	8.58	Shaking	1.6	166	51.81445
-2.7	-4.9	8.58	Shaking	1.6	167	52.4582
-2.94	-4.66	8.58	Shaking	1.6	168	51.9878
-2.7	-5.15	8.58	Shaking	1.6	169	53.71445
-2.7	-4.66	8.58	Shaking	1.6	170	51.311
-2.94	-4.66	8.34	Shaking	1.6	171	49.9574
-2.45	-4.66	8.58	Shaking	1.6	172	50.66725
-2.21	-4.9	8.58	Shaking	1.6	173	51.25525
-2.45	-4.66	8.58	Shaking	1.6	174	50.66725
-3.43	-4.66	8.58	Shaking	1.6	175	53.54845
-3.68	-4.66	8.58	Shaking	1.6	176	54.4372
-3.43	-4.17	8.58	Shaking	1.6	177	51.3851
-2.94	-4.66	8.83	Shaking	1.6	178	54.16405
-2.7	-4.66	8.58	Shaking	1.6	179	51.311
-1.96	-4.9	8.58	Shaking	1.6	180	50.734
-1.72	-5.15	8.58	Shaking	1.6	181	51.54865
-1.72	-5.15	8.34	Shaking	1.6	182	49.51825
-2.21	-5.39	8.34	Shaking	1.6	183	51.7459
-2.94	-5.15	8.34	Shaking	1.6	184	52.36085
-2.94	-4.41	8.34	Shaking	1.6	185	48.82365
-3.43	-4.66	8.58	Shaking	1.6	186	53.54845
-2.94	-4.9	8.58	Shaking	1.6	187	53.135
-2.21	-5.15	8.83	Shaking	1.6	188	54.68775
-1.23	-5.15	8.58	Shaking	1.6	189	50.8259
-1.23	-5.39	8.34	Shaking	1.6	190	50.0603
-1.23	-4.66	8.83	Shaking	1.6	191	50.5987
-2.21	-4.9	8.58	Shaking	1.6	192	51.25525
-3.19	-4.17	8.83	Shaking	1.6	193	52.76695
-3.19	-4.17	8.58	Shaking	1.6	194	50.5907
-2.94	-4.41	8.58	Shaking	1.6	195	50.85405
-2.7	-4.66	8.58	Shaking	1.6	196	51.311
-1.96	-4.66	8.58	Shaking	1.6	197	49.5868
-1.72	-5.15	8.58	Shaking	1.6	198	51.54865
-1.96	-5.39	8.34	Shaking	1.6	199	51.22465
-2.45	-4.66	8.58	Shaking	1.6	200	50.66725
-3.43	-4.41	8.58	Shaking	1.6	201	52.4147
-3.92	-4.66	8.58	Shaking	1.6	202	55.3492
-3.43	-4.9	8.58	Shaking	1.6	203	54.69565
-2.7	-4.66	8.58	Shaking	1.6	204	51.311
-2.21	-4.9	8.58	Shaking	1.6	205	51.25525
-1.72	-5.39	8.58	Shaking	1.6	206	52.81345
-1.72	-5.64	8.09	Shaking	1.6	207	50.10805
-1.96	-5.15	8.34	Shaking	1.6	208	49.95985
-2.94	-4.66	8.34	Shaking	1.6	209	49.9574
-3.19	-4.66	8.34	Shaking	1.6	210	50.72365
-3.43	-4.66	8.34	Shaking	1.6	211	51.51805
-3.19	-5.39	8.58	Shaking	1.6	212	56.4223
-2.21	-5.39	8.58	Shaking	1.6	213	53.7763
-1.47	-5.88	8.34	Shaking	1.6	214	53.14545
-0.98	-5.88	8.09	Shaking	1.6	215	50.49145
-1.47	-5.64	8.34	Shaking	1.6	216	51.76305
-1.72	-5.15	8.34	Shaking	1.6	217	49.51825
-2.45	-5.39	8.58	Shaking	1.6	218	54.3355
-2.7	-5.39	8.34	Shaking	1.6	219	52.94885
-3.43	-4.9	8.09	Shaking	1.6	220	50.6115
-3.19	-5.39	8.34	Shaking	1.6	221	54.3919
-2.7	-5.39	8.34	Shaking	1.6	222	52.94885
-1.96	-5.64	8.34	Shaking	1.6	223	52.6034
-1.72	-5.39	8.34	Shaking	1.6	224	50.78305
-1.72	-5.39	8.09	Shaking	1.6	225	48.7293
-2.45	-5.15	8.34	Shaking	1.6	226	51.0403
-3.19	-5.39	8.34	Shaking	1.6	227	54.3919
-3.68	-4.66	8.09	Shaking	1.6	228	50.35305
-3.43	-4.9	8.34	Shaking	1.6	229	52.66525
-2.94	-5.15	8.34	Shaking	1.6	230	52.36085
-2.21	-5.39	8.09	Shaking	1.6	231	49.69215
-1.96	-5.64	8.34	Shaking	1.6	232	52.6034
-1.47	-5.39	8.34	Shaking	1.6	233	50.3843
-2.21	-5.39	8.09	Shaking	1.6	234	49.69215
-3.19	-5.39	8.09	Shaking	1.6	235	52.33815
-3.68	-4.66	8.34	Shaking	1.6	236	52.4068
-3.43	-5.39	8.34	Shaking	1.6	237	55.1863
-3.19	-5.15	8.58	Shaking	1.6	238	55.1575
-2.45	-5.64	8.34	Shaking	1.6	239	53.68385
-1.47	-5.39	8.34	Shaking	1.6	240	50.3843
-1.23	-5.88	8.09	Shaking	1.6	241	50.7677
-1.96	-5.15	8.34	Shaking	1.6	242	49.95985
-2.45	-4.66	8.58	Shaking	1.6	243	50.66725
-2.94	-4.66	8.58	Shaking	1.6	244	51.9878
-3.43	-4.66	8.58	Shaking	1.6	245	53.54845
-3.19	-4.66	8.58	Shaking	1.6	246	52.75405
-2.7	-4.9	8.83	Shaking	1.6	247	54.63445
-1.96	-4.66	8.58	Shaking	1.6	248	49.5868
-1.47	-4.9	8.58	Shaking	1.6	249	49.89365
-1.96	-4.66	8.58	Shaking	1.6	250	49.5868
-1.96	-4.41	8.58	Shaking	1.6	251	48.45305
-3.19	-4.66	8.58	Shaking	1.6	252	52.75405
-3.43	-4.17	8.58	Shaking	1.6	253	51.3851
-3.19	-3.92	8.83	Shaking	1.6	254	51.7557
-3.19	-4.17	8.58	Shaking	1.6	255	50.5907
-2.7	-4.66	8.58	Shaking	1.6	256	51.311
-1.96	-4.41	8.83	Shaking	1.6	257	50.6293
-1.23	-4.66	8.83	Shaking	1.6	258	50.5987
-1.72	-4.66	8.58	Shaking	1.6	259	49.1452
-2.21	-4.9	8.58	Shaking	1.6	260	51.25525
-2.94	-4.66	8.83	Shaking	1.6	261	54.16405
-2.94	-4.41	8.58	Shaking	1.6	262	50.85405
-3.68	-4.17	8.58	Shaking	1.6	263	52.27385
-3.68	-4.17	8.83	Shaking	1.6	264	54.4501
-2.45	-4.9	8.83	Shaking	1.6	265	53.9907
-1.47	-4.9	8.58	Shaking	1.6	266	49.89365
-1.47	-5.15	8.58	Shaking	1.6	267	51.1499
-1.47	-4.66	8.58	Shaking	1.6	268	48.74645
-1.96	-4.9	8.58	Shaking	1.6	269	50.734
-2.7	-4.66	8.58	Shaking	1.6	270	51.311
-3.43	-4.41	8.83	Shaking	1.6	271	54.59095
-3.68	-4.17	8.83	Shaking	1.6	272	54.4501
-3.43	-4.17	8.58	Shaking	1.6	273	51.3851
-1.72	-4.41	8.83	Shaking	1.6	274	50.1877
-0.74	-4.9	8.58	Shaking	1.6	275	49.087
-1.47	-4.66	8.83	Shaking	1.6	276	50.9227
-1.47	-4.66	8.83	Shaking	1.6	277	50.9227
-2.45	-4.17	8.83	Shaking	1.6	278	50.68015
-3.19	-4.41	8.83	Shaking	1.6	279	53.79655
-3.92	-4.17	8.58	Shaking	1.6	280	53.18585
-3.43	-4.41	8.83	Shaking	1.6	281	54.59095
-2.21	-4.66	8.83	Shaking	1.6	282	52.2843
-1.72	-4.9	8.58	Shaking	1.6	283	50.2924
-1.23	-5.15	8.34	Shaking	1.6	284	48.7955
-1.72	-4.9	8.58	Shaking	1.6	285	50.2924
-1.96	-4.66	8.58	Shaking	1.6	286	49.5868
-2.94	-4.9	8.83	Shaking	1.6	287	55.31125
-3.43	-4.66	8.58	Shaking	1.6	288	53.54845
-3.43	-4.41	8.58	Shaking	1.6	289	52.4147
-2.7	-4.66	8.58	Shaking	1.6	290	51.311
-1.72	-5.39	8.58	Shaking	1.6	291	52.81345
-1.47	-5.15	8.58	Shaking	1.6	292	51.1499
-1.47	-4.66	8.58	Shaking	1.6	293	48.74645
-2.21	-4.66	8.58	Shaking	1.6	294	50.10805
-2.94	-4.66	8.58	Shaking	1.6	295	51.9878
-3.43	-4.41	8.58	Shaking	1.6	296	52.4147
-3.68	-4.41	8.58	Shaking	1.6	297	53.30345
-3.19	-4.66	8.58	Shaking	1.6	298	52.75405
-2.21	-5.15	8.58	Shaking	1.6	299	52.5115
-1.23	-4.9	8.58	Shaking	1.6	300	49.56965
-1.23	-4.9	8.58	Shaking	1.6	301	49.56965
-2.21	-4.66	8.58	Shaking	1.6	302	50.10805
-2.94	-4.9	8.58	Shaking	1.6	303	53.135
-2.7	-4.9	8.58	Shaking	1.6	304	52.4582
-3.43	-4.66	8.58	Shaking	1.6	305	53.54845
-3.19	-4.66	8.58	Shaking	1.6	306	52.75405
-2.21	-5.15	8.58	Shaking	1.6	307	52.5115
-1.47	-5.15	8.58	Shaking	1.6	308	51.1499
-1.47	-5.39	8.58	Shaking	1.6	309	52.4147
-1.96	-4.66	8.58	Shaking	1.6	310	49.5868
-2.21	-4.41	8.58	Shaking	1.6	311	48.9743
-2.7	-4.41	8.83	Shaking	1.6	312	52.3535
-3.68	-4.17	8.58	Shaking	1.6	313	52.27385
-3.43	-4.17	8.58	Shaking	1.6	314	51.3851
-2.7	-4.66	8.83	Shaking	1.6	315	53.48725
-2.45	-4.66	8.83	Shaking	1.6	316	52.8435
-1.72	-5.15	8.58	Shaking	1.6	317	51.54865
-1.72	-5.39	8.58	Shaking	1.6	318	52.81345
-1.72	-4.9	8.34	Shaking	1.6	319	48.262
-2.7	-4.9	8.58	Shaking	1.6	320	52.4582
-3.43	-4.66	8.58	Shaking	1.6	321	53.54845
-3.68	-4.66	8.34	Shaking	1.6	322	52.4068
-3.19	-4.9	8.58	Shaking	1.6	323	53.90125
-3.19	-4.66	8.58	Shaking	1.6	324	52.75405
-2.7	-4.41	8.83	Shaking	1.6	325	52.3535
-1.96	-4.66	8.58	Shaking	1.6	326	49.5868
-1.72	-4.9	8.58	Shaking	1.6	327	50.2924
-1.72	-4.66	8.58	Shaking	1.6	328	49.1452
-2.21	-4.9	8.58	Shaking	1.6	329	51.25525
-2.94	-4.41	8.58	Shaking	1.6	330	50.85405
-3.68	-4.66	8.34	Shaking	1.6	331	52.4068
-3.19	-4.9	8.58	Shaking	1.6	332	53.90125
-2.45	-4.66	8.58	Shaking	1.6	333	50.66725
-1.23	-5.39	8.58	Shaking	1.6	334	52.0907
-1.23	-5.15	8.58	Shaking	1.6	335	50.8259
-1.23	-5.15	8.58	Shaking	1.6	336	50.8259
-1.96	-5.39	8.58	Shaking	1.6	337	53.25505
-2.94	-4.66	8.58	Shaking	1.6	338	51.9878
-3.43	-4.66	8.34	Shaking	1.6	339	51.51805
-3.68	-4.9	8.34	Shaking	1.6	340	53.554
-2.94	-4.9	8.58	Shaking	1.6	341	53.135
-2.7	-4.66	8.58	Shaking	1.6	342	51.311
-1.72	-5.15	8.34	Shaking	1.6	343	49.51825
-1.96	-5.39	8.34	Shaking	1.6	344	51.22465
-1.72	-5.15	8.34	Shaking	1.6	345	49.51825
-2.21	-5.15	8.34	Shaking	1.6	346	50.4811
-2.7	-4.66	8.34	Shaking	1.6	347	49.2806
-3.68	-4.41	8.58	Shaking	1.6	348	53.30345
-3.68	-4.17	8.58	Shaking	1.6	349	52.27385
-3.19	-4.66	8.58	Shaking	1.6	350	52.75405
-2.21	-4.41	8.83	Shaking	1.6	351	51.15055
-1.23	-4.66	8.58	Shaking	1.6	352	48.42245
-0.49	-5.15	8.58	Shaking	1.6	353	50.1895
-1.47	-5.39	8.58	Shaking	1.6	354	52.4147
-2.21	-4.66	8.58	Shaking	1.6	355	50.10805
-2.94	-4.41	8.34	Shaking	1.6	356	48.82365
-3.19	-4.17	8.58	Shaking	1.6	357	50.5907
-2.94	-4.17	8.83	Shaking	1.6	358	52.0007
-2.94	-4.9	8.83	Shaking	1.6	359	55.31125
-1.96	-5.39	8.58	Shaking	1.6	360	53.25505
-1.96	-5.39	8.34	Shaking	1.6	361	51.22465
-2.45	-5.39	8.58	Shaking	1.6	362	54.3355
-2.7	-5.15	8.09	Shaking	1.6	363	49.6303
-2.7	-4.9	8.34	Shaking	1.6	364	50.4278
-3.68	-4.66	8.34	Shaking	1.6	365	52.4068
-3.68	-4.66	8.34	Shaking	1.6	366	52.4068
-3.19	-5.15	8.58	Shaking	1.6	367	55.1575
-1.96	-5.39	8.34	Shaking	1.6	368	51.22465
-1.96	-5.39	8.34	Shaking	1.6	369	51.22465
-1.96	-5.15	8.58	Shaking	1.6	370	51.99025
-1.72	-5.15	8.34	Shaking	1.6	371	49.51825
-2.21	-5.39	8.09	Shaking	1.6	372	49.69215
-2.94	-4.66	8.34	Shaking	1.6	373	49.9574
-3.68	-5.15	8.34	Shaking	1.6	374	54.81025
-3.43	-5.15	8.34	Shaking	1.6	375	53.9215
-2.94	-5.39	8.34	Shaking	1.6	376	53.62565
-2.21	-5.15	8.58	Shaking	1.6	377	52.5115
-1.96	-5.15	8.34	Shaking	1.6	378	49.95985
-1.96	-5.15	8.34	Shaking	1.6	379	49.95985
-2.7	-5.15	8.34	Shaking	1.6	380	51.68405
-3.43	-4.9	8.58	Shaking	1.6	381	54.69565
-3.43	-4.41	8.34	Shaking	1.6	382	50.3843
-3.68	-4.9	8.58	Shaking	1.6	383	55.5844
-3.19	-4.66	8.58	Shaking	1.6	384	52.75405
-2.45	-5.39	8.58	Shaking	1.6	385	54.3355
-1.72	-5.64	8.34	Shaking	1.6	386	52.1618
-1.47	-5.39	8.09	Shaking	1.6	387	48.33055
-1.96	-5.64	8.09	Shaking	1.6	388	50.54965
-2.94	-4.9	8.09	Shaking	1.6	389	49.05085
-3.43	-4.9	8.58	Shaking	1.6	390	54.69565
-3.68	-4.41	8.34	Shaking	1.6	391	51.27305
-2.7	-4.66	8.58	Shaking	1.6	392	51.311
-2.45	-5.15	8.58	Shaking	1.6	393	53.0707
-1.72	-5.39	8.34	Shaking	1.6	394	50.78305
-1.72	-5.39	8.34	Shaking	1.6	395	50.78305
-2.45	-5.39	8.58	Shaking	1.6	396	54.3355
-2.94	-4.9	8.58	Shaking	1.6	397	53.135
-2.7	-4.9	8.58	Shaking	1.6	398	52.4582
-3.43	-4.66	8.58	Shaking	1.6	399	53.54845
-3.43	-4.66	8.58	Shaking	1.6	400	53.54845
-2.7	-4.9	8.58	Shaking	1.6	401	52.4582
-1.72	-4.9	8.58	Shaking	1.6	402	50.2924
-1.72	-5.15	8.58	Shaking	1.6	403	51.54865
-1.47	-5.15	8.34	Shaking	1.6	404	49.1195
-2.7	-5.15	8.34	Shaking	1.6	405	51.68405
-3.19	-4.66	8.34	Shaking	1.6	406	50.72365
-3.19	-4.17	8.58	Shaking	1.6	407	50.5907
-3.19	-4.17	8.58	Shaking	1.6	408	50.5907
-2.7	-4.66	9.07	Shaking	1.6	409	55.63525
-1.72	-5.15	8.58	Shaking	1.6	410	51.54865
-1.47	-4.9	8.58	Shaking	1.6	411	49.89365
-1.96	-5.39	8.34	Shaking	1.6	412	51.22465
-2.21	-5.15	8.34	Shaking	1.6	413	50.4811
-2.45	-4.66	8.58	Shaking	1.6	414	50.66725
-3.68	-4.66	8.34	Shaking	1.6	415	52.4068
-3.43	-4.9	8.58	Shaking	1.6	416	54.69565
-2.7	-4.9	8.58	Shaking	1.6	417	52.4582
-1.72	-5.15	8.58	Shaking	1.6	418	51.54865
-0.74	-5.39	8.34	Shaking	1.6	419	49.57765
-1.47	-5.39	8.58	Shaking	1.6	420	52.4147
-1.47	-5.39	8.58	Shaking	1.6	421	52.4147
-1.96	-4.66	8.58	Shaking	1.6	422	49.5868
-2.7	-4.66	8.34	Shaking	1.6	423	49.2806
-3.92	-4.9	8.58	Shaking	1.6	424	56.4964
-3.43	-4.9	8.58	Shaking	1.6	425	54.69565
-2.7	-5.15	8.58	Shaking	1.6	426	53.71445
-1.96	-5.39	8.58	Shaking	1.6	427	53.25505
-1.47	-5.39	8.58	Shaking	1.6	428	52.4147
-1.72	-5.15	8.34	Shaking	1.6	429	49.51825
-1.96	-5.15	8.58	Shaking	1.6	430	51.99025
-2.94	-5.15	8.58	Shaking	1.6	431	54.39125
-3.68	-4.66	8.34	Shaking	1.6	432	52.4068
-3.68	-4.9	8.58	Shaking	1.6	433	55.5844
-2.94	-4.41	8.58	Shaking	1.6	434	50.85405
-1.72	-4.9	8.58	Shaking	1.6	435	50.2924
-0.74	-5.15	8.34	Shaking	1.6	436	48.31285
-0.74	-5.39	8.34	Shaking	1.6	437	49.57765
-1.96	-5.39	8.58	Shaking	1.6	438	53.25505
-2.7	-4.9	8.34	Shaking	1.6	439	50.4278
-3.19	-4.66	8.58	Shaking	1.6	440	52.75405
-3.43	-4.66	8.58	Shaking	1.6	441	53.54845
-3.92	-4.9	8.58	Shaking	1.6	442	56.4964
-2.7	-4.9	8.58	Shaking	1.6	443	52.4582
-1.72	-5.15	8.83	Shaking	1.6	444	53.7249
-1.72	-5.39	8.58	Shaking	1.6	445	52.81345
-1.96	-5.39	8.58	Shaking	1.6	446	53.25505
-2.21	-5.39	8.34	Shaking	1.6	447	51.7459
-2.94	-5.15	8.34	Shaking	1.6	448	52.36085
-3.19	-4.66	8.58	Shaking	1.6	449	52.75405
-3.19	-4.66	8.58	Shaking	1.6	450	52.75405
-3.43	-4.41	8.83	Shaking	1.6	451	54.59095
-2.7	-4.9	8.83	Shaking	1.6	452	54.63445
-1.72	-4.9	8.58	Shaking	1.6	453	50.2924
-1.47	-5.15	8.58	Shaking	1.6	454	51.1499
-1.96	-4.9	8.58	Shaking	1.6	455	50.734
-2.21	-4.9	8.58	Shaking	1.6	456	51.25525
-3.43	-4.66	8.58	Shaking	1.6	457	53.54845
-3.19	-4.17	8.58	Shaking	1.6	458	50.5907
-3.92	-4.66	8.58	Shaking	1.6	459	55.3492
-2.94	-4.66	8.83	Shaking	1.6	460	54.16405
-2.21	-4.66	8.83	Shaking	1.6	461	52.2843
-1.47	-5.15	8.58	Shaking	1.6	462	51.1499
-1.96	-4.66	8.58	Shaking	1.6	463	49.5868
-1.96	-4.66	8.58	Shaking	1.6	464	49.5868
-2.7	-4.66	8.58	Shaking	1.6	465	51.311
-3.92	-4.9	8.34	Shaking	1.6	466	54.466
-3.68	-4.66	8.58	Shaking	1.6	467	54.4372
-3.19	-4.66	8.58	Shaking	1.6	468	52.75405
-2.21	-4.9	8.58	Shaking	1.6	469	51.25525
-0.98	-5.15	8.34	Shaking	1.6	470	48.51925
-0.74	-5.64	8.34	Shaking	1.6	471	50.9564
-1.72	-5.39	8.34	Shaking	1.6	472	50.78305
-2.21	-5.39	8.34	Shaking	1.6	473	51.7459
-2.7	-4.66	8.58	Shaking	1.6	474	51.311
-3.19	-4.41	8.58	Shaking	1.6	475	51.6203
-2.94	-4.9	8.58	Shaking	1.6	476	53.135
-3.19	-4.9	8.34	Shaking	1.6	477	51.87085
-2.21	-5.39	8.58	Shaking	1.6	478	53.7763
-2.21	-4.9	8.58	Shaking	1.6	479	51.25525
-1.72	-5.39	8.58	Shaking	1.6	480	52.81345
-1.96	-5.39	8.58	Shaking	1.6	481	53.25505
-2.7	-5.15	8.34	Shaking	1.6	482	51.68405
-3.19	-4.9	8.58	Shaking	1.6	483	53.90125
-3.19	-4.17	8.58	Shaking	1.6	484	50.5907
-3.43	-4.66	8.58	Shaking	1.6	485	53.54845
-2.45	-4.66	8.58	Shaking	1.6	486	50.66725
-2.21	-5.15	8.58	Shaking	1.6	487	52.5115
-1.96	-5.39	8.58	Shaking	1.6	488	53.25505
-1.47	-5.15	8.58	Shaking	1.6	489	51.1499
-2.45	-4.66	8.58	Shaking	1.6	490	50.66725
-2.7	-4.41	8.58	Shaking	1.6	491	50.17725
-3.19	-4.9	8.58	Shaking	1.6	492	53.90125
-3.19	-5.15	8.58	Shaking	1.6	493	55.1575
-3.19	-4.66	8.58	Shaking	1.6	494	52.75405
-2.21	-4.66	8.58	Shaking	1.6	495	50.10805
-1.72	-5.15	8.58	Shaking	1.6	496	51.54865
-1.96	-5.15	8.34	Shaking	1.6	497	49.95985
-2.21	-5.15	8.09	Shaking	1.6	498	48.42735
-2.21	-5.15	8.58	Shaking	1.6	499	52.5115
[truncated: 5,501 more rows]
