# Supplementary material for: Developing a full-scale shaking codend to reduce the capture of small fish
Source: PLoS One. 2023 Jan 23;18(1):e0280751. doi: 10.1371/journal.pone.0280751 (PMC9870171; doi:10.1371/journal.pone.0280751)
Supplement: S1 Data — (ZIP) [file pone.0280751.s003.zip › Supplemental_Data/Acceleration/T90_ACC.txt]

X_direction	Y_direction	Z_direction	Codend	Flow_Speed	Time	DB
-3.68	-2.7	9.07	T90	1.8	1	51.54865
-3.68	-2.7	9.07	T90	1.8	2	51.54865
-3.92	-2.21	9.07	T90	1.8	3	51.2577
-3.68	-2.45	9.07	T90	1.8	4	50.9049
-3.19	-2.45	9.32	T90	1.8	5	51.5205
-3.68	-1.96	9.07	T90	1.8	6	49.82445
-4.17	-2.45	9.07	T90	1.8	7	52.82815
-3.68	-2.21	8.83	T90	1.8	8	48.1977
-3.92	-2.7	9.07	T90	1.8	9	52.46065
-4.41	-2.21	8.83	T90	1.8	10	51.15055
-3.92	-2.45	9.07	T90	1.8	11	51.8169
-3.92	-2.7	9.07	T90	1.8	12	52.46065
-3.68	-2.7	9.07	T90	1.8	13	51.54865
-3.68	-2.45	9.07	T90	1.8	14	50.9049
-3.68	-2.21	8.83	T90	1.8	15	48.1977
-3.92	-2.7	9.07	T90	1.8	16	52.46065
-3.68	-2.45	9.07	T90	1.8	17	50.9049
-3.92	-2.45	9.07	T90	1.8	18	51.8169
-4.41	-2.45	8.83	T90	1.8	19	51.70975
-4.41	-3.19	9.07	T90	1.8	20	55.94455
-4.17	-3.43	8.83	T90	1.8	21	53.56135
-4.41	-2.7	8.58	T90	1.8	22	50.17725
-4.17	-2.45	8.83	T90	1.8	23	50.68015
-4.17	-2.94	9.07	T90	1.8	24	54.1487
-3.43	-2.21	9.07	T90	1.8	25	49.45695
-4.41	-2.21	9.07	T90	1.8	26	53.29855
-4.41	-1.96	8.83	T90	1.8	27	50.6293
-3.43	-2.7	9.07	T90	1.8	28	50.6599
-3.92	-2.45	8.83	T90	1.8	29	49.6689
-3.92	-2.21	9.07	T90	1.8	30	51.2577
-3.68	-2.7	9.07	T90	1.8	31	51.54865
-3.43	-1.96	9.32	T90	1.8	32	51.23445
-3.68	-2.94	8.83	T90	1.8	33	50.07745
-3.92	-2.45	9.07	T90	1.8	34	51.8169
-4.41	-2.45	9.07	T90	1.8	35	53.85775
-4.17	-2.45	8.83	T90	1.8	36	50.68015
-4.17	-2.94	8.83	T90	1.8	37	52.0007
-4.41	-2.45	8.83	T90	1.8	38	51.70975
-4.41	-2.45	9.07	T90	1.8	39	53.85775
-3.43	-2.94	9.07	T90	1.8	40	51.3367
-3.43	-3.19	9.07	T90	1.8	41	52.10295
-3.92	-2.45	8.58	T90	1.8	42	47.49265
-4.17	-2.94	9.07	T90	1.8	43	54.1487
-4.17	-2.45	9.07	T90	1.8	44	52.82815
-3.43	-2.45	8.83	T90	1.8	45	47.86815
-3.92	-2.45	9.07	T90	1.8	46	51.8169
-4.17	-2.45	8.83	T90	1.8	47	50.68015
-4.17	-2.45	8.83	T90	1.8	48	50.68015
-4.17	-2.7	8.58	T90	1.8	49	49.14765
-3.92	-2.21	9.07	T90	1.8	50	51.2577
-3.19	-1.96	9.32	T90	1.8	51	50.44005
-4.17	-2.45	9.07	T90	1.8	52	52.82815
-4.17	-2.45	9.07	T90	1.8	53	52.82815
-4.17	-2.45	8.83	T90	1.8	54	50.68015
-3.68	-2.45	8.83	T90	1.8	55	48.7569
-3.68	-2.45	9.07	T90	1.8	56	50.9049
-3.68	-1.96	9.07	T90	1.8	57	49.82445
-3.19	-2.21	9.32	T90	1.8	58	50.9613
-3.19	-2.21	9.32	T90	1.8	59	50.9613
-4.17	-1.96	9.07	T90	1.8	60	51.7477
-4.17	-2.45	8.83	T90	1.8	61	50.68015
-3.92	-2.45	8.58	T90	1.8	62	47.49265
-3.43	-2.45	9.07	T90	1.8	63	50.01615
-4.17	-1.96	8.83	T90	1.8	64	49.5997
-4.17	-2.21	8.83	T90	1.8	65	50.12095
-3.92	-2.45	9.07	T90	1.8	66	51.8169
-3.68	-2.21	9.07	T90	1.8	67	50.3457
-3.68	-2.94	8.58	T90	1.8	68	47.9012
-3.92	-2.94	9.07	T90	1.8	69	53.13745
-4.17	-2.45	9.07	T90	1.8	70	52.82815
-3.68	-2.7	9.07	T90	1.8	71	51.54865
-3.68	-2.7	9.07	T90	1.8	72	51.54865
-4.17	-3.19	9.07	T90	1.8	73	54.91495
-3.92	-2.45	8.83	T90	1.8	74	49.6689
-3.43	-2.45	9.32	T90	1.8	75	52.3149
-4.17	-2.45	8.58	T90	1.8	76	48.5039
-3.92	-2.21	9.07	T90	1.8	77	51.2577
-3.68	-2.7	8.83	T90	1.8	78	49.40065
-3.68	-1.96	9.07	T90	1.8	79	49.82445
-3.43	-2.7	9.07	T90	1.8	80	50.6599
-3.68	-2.45	9.07	T90	1.8	81	50.9049
-4.41	-2.45	8.83	T90	1.8	82	51.70975
-4.41	-2.45	8.83	T90	1.8	83	51.70975
-3.19	-2.45	9.32	T90	1.8	84	51.5205
-3.92	-1.96	9.07	T90	1.8	85	50.73645
-4.17	-2.45	8.83	T90	1.8	86	50.68015
-4.41	-2.21	9.07	T90	1.8	87	53.29855
-3.92	-2.45	8.83	T90	1.8	88	49.6689
-3.68	-2.94	9.07	T90	1.8	89	52.22545
-3.92	-2.45	9.07	T90	1.8	90	51.8169
-2.94	-2.21	9.32	T90	1.8	91	50.19505
-3.68	-2.45	9.07	T90	1.8	92	50.9049
-4.17	-2.7	8.83	T90	1.8	93	51.3239
-4.17	-2.21	9.07	T90	1.8	94	52.26895
-3.68	-1.72	8.83	T90	1.8	95	47.23485
-3.19	-2.21	9.32	T90	1.8	96	50.9613
-3.68	-1.96	9.32	T90	1.8	97	52.1232
-3.68	-2.45	9.07	T90	1.8	98	50.9049
-3.92	-2.45	8.83	T90	1.8	99	49.6689
-3.68	-2.45	8.83	T90	1.8	100	48.7569
-3.92	-2.45	9.07	T90	1.8	101	51.8169
-3.68	-2.45	9.07	T90	1.8	102	50.9049
-4.41	-3.19	8.83	T90	1.8	103	53.79655
-3.68	-2.45	8.83	T90	1.8	104	48.7569
-3.19	-1.96	9.07	T90	1.8	105	48.1413
-3.68	-2.45	9.07	T90	1.8	106	50.9049
-3.92	-2.45	9.07	T90	1.8	107	51.8169
-4.41	-2.45	8.83	T90	1.8	108	51.70975
-3.92	-1.96	9.07	T90	1.8	109	50.73645
-3.19	-1.96	9.07	T90	1.8	110	48.1413
-3.68	-2.45	9.32	T90	1.8	111	53.20365
-4.41	-2.45	9.07	T90	1.8	112	53.85775
-3.92	-2.45	9.07	T90	1.8	113	51.8169
-3.92	-2.7	8.83	T90	1.8	114	50.31265
-3.68	-2.45	8.83	T90	1.8	115	48.7569
-3.43	-2.21	9.07	T90	1.8	116	49.45695
-4.17	-3.43	8.83	T90	1.8	117	53.56135
-3.68	-2.94	9.07	T90	1.8	118	52.22545
-2.94	-2.21	9.07	T90	1.8	119	47.8963
-3.92	-2.94	8.83	T90	1.8	120	50.98945
-3.68	-2.21	9.07	T90	1.8	121	50.3457
-3.68	-3.19	9.07	T90	1.8	122	52.9917
-3.68	-2.7	8.83	T90	1.8	123	49.40065
-3.92	-2.21	9.07	T90	1.8	124	51.2577
-3.92	-2.21	9.07	T90	1.8	125	51.2577
-3.92	-2.45	9.32	T90	1.8	126	54.11565
-4.17	-1.96	8.83	T90	1.8	127	49.5997
-3.68	-2.21	9.07	T90	1.8	128	50.3457
-3.68	-1.96	9.07	T90	1.8	129	49.82445
-3.19	-2.21	9.32	T90	1.8	130	50.9613
-3.19	-1.96	9.07	T90	1.8	131	48.1413
-3.68	-2.45	9.07	T90	1.8	132	50.9049
-3.43	-1.96	9.32	T90	1.8	133	51.23445
-3.92	-1.96	9.07	T90	1.8	134	50.73645
-3.68	-1.96	9.07	T90	1.8	135	49.82445
-3.19	-2.21	9.07	T90	1.8	136	48.66255
-4.17	-1.96	9.07	T90	1.8	137	51.7477
-4.17	-2.21	9.07	T90	1.8	138	52.26895
-4.41	-1.96	9.07	T90	1.8	139	52.7773
-3.68	-1.96	9.07	T90	1.8	140	49.82445
-4.41	-2.45	9.07	T90	1.8	141	53.85775
-4.17	-1.96	8.83	T90	1.8	142	49.5997
-3.92	-1.96	8.83	T90	1.8	143	48.58845
-3.68	-1.96	8.83	T90	1.8	144	47.67645
-4.41	-2.45	9.07	T90	1.8	145	53.85775
-3.19	-2.7	9.32	T90	1.8	146	52.16425
-3.68	-2.45	9.07	T90	1.8	147	50.9049
-4.17	-2.21	8.83	T90	1.8	148	50.12095
-3.92	-2.45	8.83	T90	1.8	149	49.6689
-3.92	-2.45	9.07	T90	1.8	150	51.8169
-4.17	-2.94	8.83	T90	1.8	151	52.0007
-3.92	-2.21	9.07	T90	1.8	152	51.2577
-4.17	-2.45	8.83	T90	1.8	153	50.68015
-4.41	-2.21	8.83	T90	1.8	154	51.15055
-4.17	-1.96	8.83	T90	1.8	155	49.5997
-3.68	-1.96	9.07	T90	1.8	156	49.82445
-4.17	-2.21	9.07	T90	1.8	157	52.26895
-4.66	-2.45	8.83	T90	1.8	158	52.8435
-4.41	-2.7	8.83	T90	1.8	159	52.3535
-4.17	-2.45	9.07	T90	1.8	160	52.82815
-3.92	-2.7	9.07	T90	1.8	161	52.46065
-3.68	-2.7	8.83	T90	1.8	162	49.40065
-3.92	-2.45	8.58	T90	1.8	163	47.49265
-3.92	-2.45	9.07	T90	1.8	164	51.8169
-4.41	-2.45	9.07	T90	1.8	165	53.85775
-3.68	-2.21	9.07	T90	1.8	166	50.3457
-3.68	-2.7	8.83	T90	1.8	167	49.40065
-4.17	-2.94	8.83	T90	1.8	168	52.0007
-3.68	-2.94	8.83	T90	1.8	169	50.07745
-4.41	-2.45	8.83	T90	1.8	170	51.70975
-3.92	-2.7	8.83	T90	1.8	171	50.31265
-3.68	-1.96	9.07	T90	1.8	172	49.82445
-4.17	-2.21	8.83	T90	1.8	173	50.12095
-3.92	-2.21	9.07	T90	1.8	174	51.2577
-3.92	-2.21	8.58	T90	1.8	175	46.93345
-4.41	-2.94	8.83	T90	1.8	176	53.0303
-3.92	-2.45	9.07	T90	1.8	177	51.8169
-3.68	-2.7	9.07	T90	1.8	178	51.54865
-3.68	-2.7	9.07	T90	1.8	179	51.54865
-4.17	-2.94	8.83	T90	1.8	180	52.0007
-4.17	-3.19	8.58	T90	1.8	181	50.5907
-3.68	-2.45	9.07	T90	1.8	182	50.9049
-3.43	-2.45	9.07	T90	1.8	183	50.01615
-3.92	-2.7	9.07	T90	1.8	184	52.46065
-4.17	-2.45	8.83	T90	1.8	185	50.68015
-4.41	-2.94	8.58	T90	1.8	186	50.85405
-3.19	-2.94	9.07	T90	1.8	187	50.5423
-4.41	-2.45	8.83	T90	1.8	188	51.70975
-4.17	-2.7	8.83	T90	1.8	189	51.3239
-3.92	-2.94	8.58	T90	1.8	190	48.8132
-3.68	-2.45	9.07	T90	1.8	191	50.9049
-4.66	-2.7	8.58	T90	1.8	192	51.311
-3.92	-2.94	8.83	T90	1.8	193	50.98945
-4.17	-2.7	9.07	T90	1.8	194	53.4719
-4.41	-2.45	9.07	T90	1.8	195	53.85775
-4.17	-2.7	9.07	T90	1.8	196	53.4719
-3.92	-2.21	8.83	T90	1.8	197	49.1097
-3.68	-2.7	9.07	T90	1.8	198	51.54865
-4.17	-2.94	9.07	T90	1.8	199	54.1487
-3.68	-2.7	9.32	T90	1.8	200	53.8474
-3.92	-2.7	9.07	T90	1.8	201	52.46065
-4.17	-2.45	8.58	T90	1.8	202	48.5039
-3.92	-2.94	8.83	T90	1.8	203	50.98945
-3.68	-2.45	8.83	T90	1.8	204	48.7569
-3.43	-3.19	9.07	T90	1.8	205	52.10295
-3.68	-2.7	8.83	T90	1.8	206	49.40065
-4.17	-2.94	8.83	T90	1.8	207	52.0007
-3.68	-1.96	9.07	T90	1.8	208	49.82445
-3.43	-2.21	9.07	T90	1.8	209	49.45695
-3.92	-2.7	8.83	T90	1.8	210	50.31265
-4.17	-2.21	9.07	T90	1.8	211	52.26895
-3.68	-2.45	9.07	T90	1.8	212	50.9049
-3.92	-2.45	9.07	T90	1.8	213	51.8169
-3.68	-1.96	9.07	T90	1.8	214	49.82445
-3.68	-1.96	8.83	T90	1.8	215	47.67645
-4.41	-2.45	8.83	T90	1.8	216	51.70975
-4.17	-2.45	8.83	T90	1.8	217	50.68015
-4.17	-2.7	8.83	T90	1.8	218	51.3239
-3.68	-2.94	8.83	T90	1.8	219	50.07745
-2.7	-2.45	9.07	T90	1.8	220	47.7787
-3.92	-2.45	9.07	T90	1.8	221	51.8169
-4.17	-2.7	8.83	T90	1.8	222	51.3239
-4.41	-2.45	9.07	T90	1.8	223	53.85775
-4.17	-2.7	8.58	T90	1.8	224	49.14765
-3.43	-2.45	9.32	T90	1.8	225	52.3149
-3.92	-2.7	9.07	T90	1.8	226	52.46065
-3.92	-2.21	9.07	T90	1.8	227	51.2577
-3.68	-2.45	9.07	T90	1.8	228	50.9049
-3.68	-2.21	9.32	T90	1.8	229	52.64445
-4.17	-2.45	8.83	T90	1.8	230	50.68015
-4.41	-2.45	9.07	T90	1.8	231	53.85775
-4.17	-2.7	9.07	T90	1.8	232	53.4719
-3.19	-2.45	9.07	T90	1.8	233	49.22175
-3.43	-2.45	9.07	T90	1.8	234	50.01615
-3.68	-2.7	8.83	T90	1.8	235	49.40065
-2.94	-1.96	9.07	T90	1.8	236	47.37505
-3.92	-2.45	8.83	T90	1.8	237	49.6689
-4.41	-2.94	8.83	T90	1.8	238	53.0303
-3.68	-2.94	9.07	T90	1.8	239	52.22545
-3.92	-1.96	9.07	T90	1.8	240	50.73645
-4.41	-2.45	8.83	T90	1.8	241	51.70975
-3.19	-2.21	9.32	T90	1.8	242	50.9613
-4.41	-2.21	9.07	T90	1.8	243	53.29855
-4.17	-1.96	9.07	T90	1.8	244	51.7477
-4.17	-2.45	8.83	T90	1.8	245	50.68015
-4.17	-2.21	9.07	T90	1.8	246	52.26895
-4.17	-1.96	8.83	T90	1.8	247	49.5997
-3.92	-1.96	9.07	T90	1.8	248	50.73645
-3.68	-1.72	9.07	T90	1.8	249	49.38285
-3.68	-2.94	8.83	T90	1.8	250	50.07745
-3.92	-2.7	8.83	T90	1.8	251	50.31265
-3.92	-2.21	8.83	T90	1.8	252	49.1097
-4.17	-2.7	8.83	T90	1.8	253	51.3239
-3.43	-2.45	9.07	T90	1.8	254	50.01615
-4.17	-2.7	8.83	T90	1.8	255	51.3239
-4.17	-2.94	8.58	T90	1.8	256	49.82445
-3.92	-2.45	9.07	T90	1.8	257	51.8169
-4.17	-2.45	8.83	T90	1.8	258	50.68015
-3.68	-2.7	8.83	T90	1.8	259	49.40065
-4.17	-2.7	8.83	T90	1.8	260	51.3239
-4.17	-2.45	8.83	T90	1.8	261	50.68015
-3.68	-2.94	9.07	T90	1.8	262	52.22545
-4.17	-2.21	8.83	T90	1.8	263	50.12095
-4.17	-2.21	9.07	T90	1.8	264	52.26895
-4.66	-2.94	8.58	T90	1.8	265	51.9878
-4.17	-2.94	8.83	T90	1.8	266	52.0007
-3.68	-2.94	9.07	T90	1.8	267	52.22545
-3.92	-2.21	8.83	T90	1.8	268	49.1097
-3.68	-2.7	8.83	T90	1.8	269	49.40065
-4.17	-1.96	9.07	T90	1.8	270	51.7477
-3.92	-2.7	8.58	T90	1.8	271	48.1364
-3.19	-2.21	9.07	T90	1.8	272	48.66255
-3.43	-2.45	9.07	T90	1.8	273	50.01615
-4.41	-2.45	8.83	T90	1.8	274	51.70975
-4.41	-2.7	8.58	T90	1.8	275	50.17725
-3.68	-1.96	9.32	T90	1.8	276	52.1232
-3.68	-2.21	9.32	T90	1.8	277	52.64445
-3.43	-2.45	9.07	T90	1.8	278	50.01615
-3.19	-2.45	9.32	T90	1.8	279	51.5205
-4.17	-2.45	8.83	T90	1.8	280	50.68015
-3.68	-1.96	8.83	T90	1.8	281	47.67645
-4.17	-2.45	9.07	T90	1.8	282	52.82815
-3.92	-2.7	8.83	T90	1.8	283	50.31265
-3.19	-2.94	9.07	T90	1.8	284	50.5423
-3.68	-3.19	8.83	T90	1.8	285	50.8437
-3.92	-2.45	9.07	T90	1.8	286	51.8169
-3.68	-2.45	9.07	T90	1.8	287	50.9049
-3.68	-2.21	8.83	T90	1.8	288	48.1977
-4.17	-2.45	8.83	T90	1.8	289	50.68015
-4.41	-2.45	9.07	T90	1.8	290	53.85775
-3.92	-2.21	9.07	T90	1.8	291	51.2577
-3.68	-2.45	9.07	T90	1.8	292	50.9049
-3.68	-2.7	9.07	T90	1.8	293	51.54865
-3.92	-2.45	9.07	T90	1.8	294	51.8169
-4.41	-3.19	8.83	T90	1.8	295	53.79655
-3.68	-2.45	9.07	T90	1.8	296	50.9049
-3.68	-1.96	9.07	T90	1.8	297	49.82445
-4.41	-2.21	9.07	T90	1.8	298	53.29855
-3.68	-2.45	8.83	T90	1.8	299	48.7569
-3.43	-2.7	9.07	T90	1.8	300	50.6599
-4.41	-2.45	8.83	T90	1.8	301	51.70975
-4.66	-2.45	8.34	T90	1.8	302	48.63685
-3.68	-2.45	9.32	T90	1.8	303	53.20365
-3.68	-2.7	8.83	T90	1.8	304	49.40065
-4.17	-2.94	8.83	T90	1.8	305	52.0007
-3.68	-3.19	8.83	T90	1.8	306	50.8437
-3.43	-2.7	9.07	T90	1.8	307	50.6599
-4.17	-2.45	8.58	T90	1.8	308	48.5039
-4.17	-3.19	8.83	T90	1.8	309	52.76695
-3.68	-2.94	8.83	T90	1.8	310	50.07745
-4.17	-2.45	8.83	T90	1.8	311	50.68015
-4.41	-2.45	9.07	T90	1.8	312	53.85775
-4.41	-2.7	8.83	T90	1.8	313	52.3535
-4.17	-2.45	9.07	T90	1.8	314	52.82815
-3.43	-2.7	9.07	T90	1.8	315	50.6599
-3.19	-2.45	9.07	T90	1.8	316	49.22175
-4.17	-1.96	9.07	T90	1.8	317	51.7477
-4.17	-3.19	8.58	T90	1.8	318	50.5907
-4.41	-2.45	8.83	T90	1.8	319	51.70975
-3.68	-2.94	8.58	T90	1.8	320	47.9012
-3.68	-2.94	8.83	T90	1.8	321	50.07745
-4.41	-2.7	8.83	T90	1.8	322	52.3535
-3.92	-2.45	9.07	T90	1.8	323	51.8169
-4.17	-3.19	8.58	T90	1.8	324	50.5907
-3.68	-2.94	9.07	T90	1.8	325	52.22545
-4.41	-2.7	8.83	T90	1.8	326	52.3535
-3.92	-2.94	9.07	T90	1.8	327	53.13745
-3.68	-2.45	9.07	T90	1.8	328	50.9049
-3.92	-2.45	8.83	T90	1.8	329	49.6689
-3.92	-2.45	9.07	T90	1.8	330	51.8169
-3.19	-2.7	9.07	T90	1.8	331	49.8655
-3.43	-3.19	8.83	T90	1.8	332	49.95495
-3.68	-2.45	8.58	T90	1.8	333	46.58065
-4.17	-3.19	8.58	T90	1.8	334	50.5907
-4.17	-2.94	9.07	T90	1.8	335	54.1487
-3.43	-2.94	8.83	T90	1.8	336	49.1887
-4.41	-2.94	8.83	T90	1.8	337	53.0303
-3.68	-2.7	9.07	T90	1.8	338	51.54865
-3.43	-2.45	8.83	T90	1.8	339	47.86815
-4.41	-2.7	9.07	T90	1.8	340	54.5015
-4.17	-2.94	8.83	T90	1.8	341	52.0007
-3.68	-2.7	8.83	T90	1.8	342	49.40065
-3.92	-2.45	8.83	T90	1.8	343	49.6689
-3.68	-2.7	9.07	T90	1.8	344	51.54865
-4.17	-2.7	9.07	T90	1.8	345	53.4719
-4.41	-2.7	9.07	T90	1.8	346	54.5015
-4.17	-2.45	8.58	T90	1.8	347	48.5039
-4.17	-2.94	8.58	T90	1.8	348	49.82445
-3.92	-2.21	8.83	T90	1.8	349	49.1097
-3.92	-2.7	8.83	T90	1.8	350	50.31265
-4.66	-2.21	8.83	T90	1.8	351	52.2843
-3.68	-2.21	8.83	T90	1.8	352	48.1977
-3.92	-2.7	9.07	T90	1.8	353	52.46065
-3.92	-2.45	9.07	T90	1.8	354	51.8169
-3.68	-2.7	9.07	T90	1.8	355	51.54865
-3.68	-2.7	9.07	T90	1.8	356	51.54865
-4.41	-2.7	8.83	T90	1.8	357	52.3535
-3.92	-2.7	9.07	T90	1.8	358	52.46065
-3.68	-2.7	9.07	T90	1.8	359	51.54865
-3.68	-2.45	9.07	T90	1.8	360	50.9049
-3.68	-2.7	9.07	T90	1.8	361	51.54865
-3.68	-2.45	9.32	T90	1.8	362	53.20365
-3.19	-1.96	9.32	T90	1.8	363	50.44005
-3.68	-2.21	9.07	T90	1.8	364	50.3457
-4.66	-2.7	8.58	T90	1.8	365	51.311
-4.17	-2.45	8.83	T90	1.8	366	50.68015
-3.43	-2.45	9.07	T90	1.8	367	50.01615
-3.68	-2.7	9.07	T90	1.8	368	51.54865
-3.68	-2.45	8.83	T90	1.8	369	48.7569
-4.17	-2.94	8.58	T90	1.8	370	49.82445
-4.17	-2.45	9.07	T90	1.8	371	52.82815
-4.17	-2.21	8.83	T90	1.8	372	50.12095
-4.41	-2.7	8.83	T90	1.8	373	52.3535
-4.17	-2.45	8.83	T90	1.8	374	50.68015
-3.92	-2.45	8.83	T90	1.8	375	49.6689
-3.92	-2.7	8.83	T90	1.8	376	50.31265
-4.17	-2.21	8.83	T90	1.8	377	50.12095
-4.41	-2.45	8.83	T90	1.8	378	51.70975
-4.17	-1.96	9.07	T90	1.8	379	51.7477
-4.17	-2.21	9.07	T90	1.8	380	52.26895
-3.68	-2.94	8.83	T90	1.8	381	50.07745
-4.17	-1.96	9.07	T90	1.8	382	51.7477
-4.17	-2.45	8.83	T90	1.8	383	50.68015
-4.17	-2.7	8.83	T90	1.8	384	51.3239
-4.41	-2.7	8.58	T90	1.8	385	50.17725
-4.17	-2.21	8.58	T90	1.8	386	47.9447
-4.17	-2.45	8.83	T90	1.8	387	50.68015
-3.43	-2.21	9.07	T90	1.8	388	49.45695
-3.92	-2.45	9.07	T90	1.8	389	51.8169
-3.92	-2.21	8.83	T90	1.8	390	49.1097
-3.43	-1.96	9.07	T90	1.8	391	48.9357
-3.68	-2.45	8.83	T90	1.8	392	48.7569
-3.92	-2.7	9.07	T90	1.8	393	52.46065
-3.68	-2.21	9.07	T90	1.8	394	50.3457
-3.92	-2.45	9.07	T90	1.8	395	51.8169
-3.68	-2.7	8.83	T90	1.8	396	49.40065
-3.68	-2.7	8.83	T90	1.8	397	49.40065
-4.66	-2.94	8.58	T90	1.8	398	51.9878
-3.68	-2.45	9.07	T90	1.8	399	50.9049
-3.43	-2.21	9.07	T90	1.8	400	49.45695
-3.92	-2.45	8.83	T90	1.8	401	49.6689
-3.92	-2.7	9.07	T90	1.8	402	52.46065
-3.43	-2.7	9.07	T90	1.8	403	50.6599
-3.68	-2.7	8.83	T90	1.8	404	49.40065
-4.17	-3.19	9.07	T90	1.8	405	54.91495
-4.17	-2.45	9.07	T90	1.8	406	52.82815
-3.43	-2.45	9.07	T90	1.8	407	50.01615
-3.43	-2.7	9.07	T90	1.8	408	50.6599
-3.68	-2.7	9.07	T90	1.8	409	51.54865
-3.68	-3.19	9.07	T90	1.8	410	52.9917
-3.68	-2.45	9.07	T90	1.8	411	50.9049
-3.92	-3.19	8.83	T90	1.8	412	51.7557
-3.68	-2.94	9.07	T90	1.8	413	52.22545
-4.17	-2.7	9.07	T90	1.8	414	53.4719
-4.17	-3.19	8.83	T90	1.8	415	52.76695
-4.41	-3.19	8.58	T90	1.8	416	51.6203
-3.68	-2.7	8.83	T90	1.8	417	49.40065
-3.68	-2.7	8.83	T90	1.8	418	49.40065
-3.43	-2.45	9.07	T90	1.8	419	50.01615
-3.68	-2.7	9.07	T90	1.8	420	51.54865
-4.17	-2.45	8.83	T90	1.8	421	50.68015
-3.68	-2.21	9.07	T90	1.8	422	50.3457
-4.17	-1.96	9.07	T90	1.8	423	51.7477
-3.92	-1.72	8.83	T90	1.8	424	48.14685
-3.68	-2.21	9.07	T90	1.8	425	50.3457
-4.41	-2.21	9.07	T90	1.8	426	53.29855
-3.68	-1.72	9.07	T90	1.8	427	49.38285
-3.68	-1.96	9.07	T90	1.8	428	49.82445
-3.68	-2.45	8.83	T90	1.8	429	48.7569
-4.66	-2.21	8.83	T90	1.8	430	52.2843
-4.66	-2.21	8.58	T90	1.8	431	50.10805
-3.68	-1.72	9.32	T90	1.8	432	51.6816
-3.43	-1.96	9.07	T90	1.8	433	48.9357
-3.68	-2.21	9.07	T90	1.8	434	50.3457
-3.68	-1.72	9.07	T90	1.8	435	49.38285
-4.41	-1.96	9.07	T90	1.8	436	52.7773
-3.68	-1.72	9.07	T90	1.8	437	49.38285
-3.92	-2.21	9.32	T90	1.8	438	53.55645
-3.92	-2.45	8.83	T90	1.8	439	49.6689
-4.17	-2.21	9.07	T90	1.8	440	52.26895
-3.68	-2.21	9.07	T90	1.8	441	50.3457
-3.43	-2.21	9.07	T90	1.8	442	49.45695
-3.43	-2.21	9.32	T90	1.8	443	51.7557
-4.41	-1.96	9.07	T90	1.8	444	52.7773
-4.17	-2.7	8.83	T90	1.8	445	51.3239
-3.68	-1.96	8.83	T90	1.8	446	47.67645
-3.68	-2.21	8.83	T90	1.8	447	48.1977
-4.17	-1.72	9.07	T90	1.8	448	51.3061
-4.17	-2.45	9.07	T90	1.8	449	52.82815
-3.43	-1.96	9.07	T90	1.8	450	48.9357
-3.68	-2.21	9.07	T90	1.8	451	50.3457
-4.41	-2.45	9.07	T90	1.8	452	53.85775
-3.92	-2.45	9.07	T90	1.8	453	51.8169
-3.92	-2.45	9.07	T90	1.8	454	51.8169
-3.19	-2.21	9.07	T90	1.8	455	48.66255
-3.92	-2.21	8.83	T90	1.8	456	49.1097
-4.17	-2.45	8.83	T90	1.8	457	50.68015
-4.17	-2.7	8.83	T90	1.8	458	51.3239
-3.68	-2.21	9.07	T90	1.8	459	50.3457
-4.17	-3.43	8.58	T90	1.8	460	51.3851
-4.41	-3.19	8.83	T90	1.8	461	53.79655
-3.68	-2.7	9.07	T90	1.8	462	51.54865
-3.68	-2.7	9.07	T90	1.8	463	51.54865
-4.17	-2.45	8.58	T90	1.8	464	48.5039
-4.17	-2.7	9.07	T90	1.8	465	53.4719
-4.17	-2.45	8.58	T90	1.8	466	48.5039
-3.92	-3.19	8.83	T90	1.8	467	51.7557
-4.17	-2.7	9.07	T90	1.8	468	53.4719
-3.92	-2.45	8.83	T90	1.8	469	49.6689
-3.68	-2.45	8.83	T90	1.8	470	48.7569
-4.17	-2.45	8.83	T90	1.8	471	50.68015
-4.17	-2.21	9.07	T90	1.8	472	52.26895
-3.19	-2.7	9.07	T90	1.8	473	49.8655
-3.68	-2.21	9.07	T90	1.8	474	50.3457
-3.68	-2.45	9.07	T90	1.8	475	50.9049
-3.43	-1.96	9.07	T90	1.8	476	48.9357
-4.66	-3.19	8.83	T90	1.8	477	54.9303
-4.41	-2.94	8.83	T90	1.8	478	53.0303
-4.17	-2.7	8.58	T90	1.8	479	49.14765
-3.92	-2.7	8.83	T90	1.8	480	50.31265
-4.17	-2.45	8.83	T90	1.8	481	50.68015
-4.41	-2.21	9.07	T90	1.8	482	53.29855
-4.41	-2.94	8.58	T90	1.8	483	50.85405
-3.92	-2.94	9.07	T90	1.8	484	53.13745
-3.92	-2.45	8.83	T90	1.8	485	49.6689
-4.17	-2.45	8.83	T90	1.8	486	50.68015
-3.68	-3.19	8.83	T90	1.8	487	50.8437
-3.68	-2.94	9.07	T90	1.8	488	52.22545
-3.92	-2.94	8.83	T90	1.8	489	50.98945
-3.92	-2.45	8.83	T90	1.8	490	49.6689
-3.68	-2.7	9.07	T90	1.8	491	51.54865
-4.41	-2.21	9.07	T90	1.8	492	53.29855
-4.41	-2.7	8.83	T90	1.8	493	52.3535
-4.41	-2.7	8.83	T90	1.8	494	52.3535
-3.68	-3.19	8.58	T90	1.8	495	48.66745
-4.17	-2.7	9.07	T90	1.8	496	53.4719
-4.17	-2.45	9.07	T90	1.8	497	52.82815
-4.17	-2.45	9.07	T90	1.8	498	52.82815
-3.92	-1.96	9.07	T90	1.8	499	50.73645
-3.43	-2.21	9.07	T90	1.8	500	49.45695
-4.41	-2.45	9.07	T90	1.8	501	53.85775
-3.92	-2.21	9.07	T90	1.8	502	51.2577
-3.68	-2.7	9.07	T90	1.8	503	51.54865
-4.66	-2.7	8.58	T90	1.8	504	51.311
-3.92	-2.7	9.07	T90	1.8	505	52.46065
-3.92	-2.7	8.83	T90	1.8	506	50.31265
-4.17	-2.45	9.07	T90	1.8	507	52.82815
-3.68	-2.45	8.83	T90	1.8	508	48.7569
-3.68	-2.21	8.83	T90	1.8	509	48.1977
-3.92	-2.21	9.07	T90	1.8	510	51.2577
-3.92	-3.19	9.07	T90	1.8	511	53.9037
-3.68	-2.45	9.07	T90	1.8	512	50.9049
-4.17	-2.7	8.58	T90	1.8	513	49.14765
-4.17	-2.7	8.83	T90	1.8	514	51.3239
-3.19	-2.45	9.07	T90	1.8	515	49.22175
-2.7	-2.7	9.07	T90	1.8	516	48.42245
-3.68	-2.21	9.07	T90	1.8	517	50.3457
-3.92	-2.21	8.83	T90	1.8	518	49.1097
-3.43	-2.21	9.07	T90	1.8	519	49.45695
-3.43	-2.7	9.07	T90	1.8	520	50.6599
-3.68	-2.7	9.07	T90	1.8	521	51.54865
-3.68	-2.7	9.07	T90	1.8	522	51.54865
-4.41	-2.45	9.07	T90	1.8	523	53.85775
-4.41	-2.94	8.83	T90	1.8	524	53.0303
-3.68	-2.94	8.58	T90	1.8	525	47.9012
-4.17	-2.45	8.83	T90	1.8	526	50.68015
-3.92	-2.45	8.83	T90	1.8	527	49.6689
-3.68	-2.45	9.32	T90	1.8	528	53.20365
-3.68	-2.7	9.07	T90	1.8	529	51.54865
-4.41	-2.45	8.83	T90	1.8	530	51.70975
-3.68	-2.21	9.07	T90	1.8	531	50.3457
-3.68	-2.7	8.83	T90	1.8	532	49.40065
-3.68	-2.21	9.07	T90	1.8	533	50.3457
-3.43	-2.21	9.07	T90	1.8	534	49.45695
-4.17	-2.45	8.83	T90	1.8	535	50.68015
-4.17	-2.45	8.83	T90	1.8	536	50.68015
-3.43	-2.45	9.07	T90	1.8	537	50.01615
-4.17	-1.96	9.07	T90	1.8	538	51.7477
-4.41	-2.45	8.83	T90	1.8	539	51.70975
-4.41	-2.45	9.07	T90	1.8	540	53.85775
-3.92	-2.45	8.83	T90	1.8	541	49.6689
-3.68	-2.45	9.07	T90	1.8	542	50.9049
-2.94	-2.7	9.07	T90	1.8	543	49.09925
-3.68	-2.45	8.83	T90	1.8	544	48.7569
-4.17	-2.7	8.58	T90	1.8	545	49.14765
-4.17	-2.45	8.58	T90	1.8	546	48.5039
-3.92	-2.21	9.07	T90	1.8	547	51.2577
-3.92	-2.45	8.58	T90	1.8	548	47.49265
-4.17	-2.45	9.07	T90	1.8	549	52.82815
-3.68	-2.94	8.83	T90	1.8	550	50.07745
-3.68	-2.45	9.07	T90	1.8	551	50.9049
-3.68	-2.7	9.07	T90	1.8	552	51.54865
-3.92	-2.7	8.83	T90	1.8	553	50.31265
-4.66	-2.45	8.58	T90	1.8	554	50.66725
-3.92	-2.45	9.07	T90	1.8	555	51.8169
-3.68	-2.7	8.83	T90	1.8	556	49.40065
-3.92	-2.7	8.83	T90	1.8	557	50.31265
-3.68	-2.45	8.83	T90	1.8	558	48.7569
-3.68	-2.7	9.07	T90	1.8	559	51.54865
-4.17	-2.45	8.83	T90	1.8	560	50.68015
-4.17	-2.21	8.58	T90	1.8	561	47.9447
-4.17	-2.45	8.83	T90	1.8	562	50.68015
-3.68	-1.96	9.32	T90	1.8	563	52.1232
-3.43	-2.7	9.07	T90	1.8	564	50.6599
-4.17	-2.45	9.07	T90	1.8	565	52.82815
-4.17	-2.45	9.07	T90	1.8	566	52.82815
-3.68	-2.21	9.07	T90	1.8	567	50.3457
-3.68	-2.21	9.07	T90	1.8	568	50.3457
-3.43	-1.96	9.07	T90	1.8	569	48.9357
-3.68	-2.21	9.07	T90	1.8	570	50.3457
-3.92	-2.7	9.07	T90	1.8	571	52.46065
-4.17	-2.21	9.07	T90	1.8	572	52.26895
-3.92	-2.45	9.07	T90	1.8	573	51.8169
-4.17	-1.96	8.83	T90	1.8	574	49.5997
-4.17	-2.7	8.83	T90	1.8	575	51.3239
-4.17	-3.19	8.83	T90	1.8	576	52.76695
-3.92	-2.45	8.83	T90	1.8	577	49.6689
-3.68	-2.94	8.83	T90	1.8	578	50.07745
-3.92	-3.19	8.58	T90	1.8	579	49.57945
-3.68	-2.45	8.83	T90	1.8	580	48.7569
-3.68	-2.21	9.07	T90	1.8	581	50.3457
-4.17	-2.45	9.07	T90	1.8	582	52.82815
-3.92	-1.96	9.07	T90	1.8	583	50.73645
-4.17	-2.94	8.58	T90	1.8	584	49.82445
-3.92	-2.7	9.07	T90	1.8	585	52.46065
-3.68	-2.45	8.83	T90	1.8	586	48.7569
-3.68	-1.72	9.07	T90	1.8	587	49.38285
-4.17	-1.96	9.32	T90	1.8	588	54.04645
-4.17	-2.21	9.07	T90	1.8	589	52.26895
-3.92	-2.21	9.07	T90	1.8	590	51.2577
-3.68	-1.96	9.07	T90	1.8	591	49.82445
-4.17	-1.96	8.83	T90	1.8	592	49.5997
-4.17	-2.7	9.07	T90	1.8	593	53.4719
-4.41	-2.21	8.83	T90	1.8	594	51.15055
-3.92	-2.7	9.07	T90	1.8	595	52.46065
-3.43	-2.21	9.07	T90	1.8	596	49.45695
-4.41	-2.7	8.83	T90	1.8	597	52.3535
-4.17	-2.45	9.07	T90	1.8	598	52.82815
-4.17	-2.45	8.83	T90	1.8	599	50.68015
-3.92	-2.21	8.58	T90	1.8	600	46.93345
-3.68	-1.96	9.07	T90	1.8	601	49.82445
-3.92	-2.21	8.83	T90	1.8	602	49.1097
-3.68	-2.21	9.07	T90	1.8	603	50.3457
-4.17	-2.21	9.07	T90	1.8	604	52.26895
-3.92	-2.7	9.07	T90	1.8	605	52.46065
-3.43	-2.21	9.07	T90	1.8	606	49.45695
-4.41	-2.45	8.83	T90	1.8	607	51.70975
-4.41	-2.21	8.83	T90	1.8	608	51.15055
-3.68	-1.96	9.07	T90	1.8	609	49.82445
-4.41	-1.96	8.83	T90	1.8	610	50.6293
-3.92	-2.7	9.07	T90	1.8	611	52.46065
-4.17	-1.96	8.83	T90	1.8	612	49.5997
-4.17	-1.96	9.07	T90	1.8	613	51.7477
-4.41	-2.7	9.07	T90	1.8	614	54.5015
-3.68	-2.21	9.07	T90	1.8	615	50.3457
-3.68	-1.96	9.07	T90	1.8	616	49.82445
-4.17	-2.45	9.07	T90	1.8	617	52.82815
-3.68	-1.96	9.07	T90	1.8	618	49.82445
-3.92	-2.21	9.07	T90	1.8	619	51.2577
-3.43	-1.96	9.07	T90	1.8	620	48.9357
-4.17	-2.45	8.83	T90	1.8	621	50.68015
-3.19	-1.47	9.56	T90	1.8	622	51.8653
-3.68	-1.23	9.07	T90	1.8	623	48.6601
-4.66	-2.45	8.83	T90	1.8	624	52.8435
-3.68	-2.45	9.07	T90	1.8	625	50.9049
-4.17	-2.7	9.07	T90	1.8	626	53.4719
-3.19	-1.96	9.07	T90	1.8	627	48.1413
-3.92	-2.45	8.83	T90	1.8	628	49.6689
-3.92	-2.45	8.58	T90	1.8	629	47.49265
-4.17	-2.7	9.07	T90	1.8	630	53.4719
-3.92	-3.19	8.58	T90	1.8	631	49.57945
-3.68	-2.7	9.07	T90	1.8	632	51.54865
-3.92	-1.96	9.07	T90	1.8	633	50.73645
-4.17	-2.45	8.83	T90	1.8	634	50.68015
-3.92	-1.96	8.83	T90	1.8	635	48.58845
-3.68	-2.45	9.32	T90	1.8	636	53.20365
-4.41	-3.19	8.58	T90	1.8	637	51.6203
-4.17	-2.45	8.83	T90	1.8	638	50.68015
-3.68	-2.94	9.07	T90	1.8	639	52.22545
-3.92	-2.21	9.07	T90	1.8	640	51.2577
-4.66	-2.45	8.83	T90	1.8	641	52.8435
-3.92	-1.96	9.07	T90	1.8	642	50.73645
-3.68	-1.96	9.07	T90	1.8	643	49.82445
-3.43	-2.21	9.07	T90	1.8	644	49.45695
-3.92	-1.72	9.32	T90	1.8	645	52.5936
-4.17	-2.21	9.07	T90	1.8	646	52.26895
-3.68	-1.47	9.32	T90	1.8	647	51.28285
-3.92	-2.21	9.07	T90	1.8	648	51.2577
-3.68	-2.7	9.07	T90	1.8	649	51.54865
-3.68	-2.7	8.83	T90	1.8	650	49.40065
-4.17	-1.96	9.07	T90	1.8	651	51.7477
-3.68	-2.45	9.07	T90	1.8	652	50.9049
-3.92	-1.96	9.07	T90	1.8	653	50.73645
-4.17	-1.96	9.07	T90	1.8	654	51.7477
-4.17	-2.45	8.83	T90	1.8	655	50.68015
-4.17	-2.7	8.83	T90	1.8	656	51.3239
-3.92	-2.7	9.07	T90	1.8	657	52.46065
-3.92	-2.21	9.07	T90	1.8	658	51.2577
-4.17	-2.45	9.07	T90	1.8	659	52.82815
-4.41	-2.21	8.83	T90	1.8	660	51.15055
-3.92	-1.72	9.07	T90	1.8	661	50.29485
-3.92	-2.7	9.07	T90	1.8	662	52.46065
-4.17	-2.45	8.58	T90	1.8	663	48.5039
-4.17	-2.45	9.07	T90	1.8	664	52.82815
-3.92	-2.94	9.07	T90	1.8	665	53.13745
-4.41	-2.45	9.07	T90	1.8	666	53.85775
-3.92	-2.45	9.07	T90	1.8	667	51.8169
-3.92	-2.21	9.07	T90	1.8	668	51.2577
-3.68	-2.45	9.07	T90	1.8	669	50.9049
-3.92	-2.45	9.07	T90	1.8	670	51.8169
-4.17	-1.96	9.07	T90	1.8	671	51.7477
-3.92	-2.21	9.07	T90	1.8	672	51.2577
-4.17	-2.45	9.07	T90	1.8	673	52.82815
-4.17	-2.45	8.58	T90	1.8	674	48.5039
-4.17	-2.94	9.07	T90	1.8	675	54.1487
-4.17	-2.45	8.83	T90	1.8	676	50.68015
-4.17	-3.19	8.58	T90	1.8	677	50.5907
-4.17	-2.94	8.83	T90	1.8	678	52.0007
-4.41	-2.45	8.83	T90	1.8	679	51.70975
-3.92	-2.45	8.83	T90	1.8	680	49.6689
-3.92	-2.94	8.83	T90	1.8	681	50.98945
-4.17	-2.7	9.07	T90	1.8	682	53.4719
-4.17	-2.45	8.58	T90	1.8	683	48.5039
-4.41	-2.94	8.58	T90	1.8	684	50.85405
-4.17	-2.7	8.83	T90	1.8	685	51.3239
-3.68	-2.45	9.07	T90	1.8	686	50.9049
-3.68	-2.45	9.07	T90	1.8	687	50.9049
-3.92	-2.7	8.83	T90	1.8	688	50.31265
-4.17	-2.7	8.83	T90	1.8	689	51.3239
-4.66	-2.45	8.58	T90	1.8	690	50.66725
-4.41	-1.96	8.83	T90	1.8	691	50.6293
-4.66	-1.96	8.83	T90	1.8	692	51.76305
-3.92	-1.96	9.07	T90	1.8	693	50.73645
-4.17	-1.96	8.58	T90	1.8	694	47.42345
-4.41	-1.96	9.07	T90	1.8	695	52.7773
-4.17	-1.96	9.07	T90	1.8	696	51.7477
-3.43	-1.72	9.32	T90	1.8	697	50.79285
-4.41	-1.96	9.07	T90	1.8	698	52.7773
-4.41	-2.45	9.07	T90	1.8	699	53.85775
-4.17	-1.96	8.83	T90	1.8	700	49.5997
-3.68	-2.7	9.07	T90	1.8	701	51.54865
-4.17	-2.45	8.83	T90	1.8	702	50.68015
-4.17	-2.45	8.83	T90	1.8	703	50.68015
-3.68	-2.45	9.07	T90	1.8	704	50.9049
-4.17	-2.45	9.07	T90	1.8	705	52.82815
-4.17	-2.21	9.07	T90	1.8	706	52.26895
-3.43	-2.45	9.07	T90	1.8	707	50.01615
-3.68	-2.7	8.83	T90	1.8	708	49.40065
-3.68	-2.21	9.07	T90	1.8	709	50.3457
-4.41	-2.45	8.58	T90	1.8	710	49.5335
-4.41	-2.94	8.83	T90	1.8	711	53.0303
-4.17	-2.45	8.83	T90	1.8	712	50.68015
-4.17	-2.7	9.07	T90	1.8	713	53.4719
-3.68	-2.7	8.83	T90	1.8	714	49.40065
-3.68	-2.45	9.07	T90	1.8	715	50.9049
-4.17	-2.45	8.83	T90	1.8	716	50.68015
-4.17	-2.7	8.58	T90	1.8	717	49.14765
-4.41	-2.45	8.83	T90	1.8	718	51.70975
-3.92	-1.96	8.58	T90	1.8	719	46.4122
-3.92	-1.96	9.07	T90	1.8	720	50.73645
-4.66	-2.21	8.83	T90	1.8	721	52.2843
-3.43	-2.21	9.07	T90	1.8	722	49.45695
-3.68	-2.21	9.07	T90	1.8	723	50.3457
-3.92	-2.45	9.07	T90	1.8	724	51.8169
-3.92	-2.94	9.07	T90	1.8	725	53.13745
-3.68	-2.45	9.07	T90	1.8	726	50.9049
-4.17	-2.45	8.83	T90	1.8	727	50.68015
-4.41	-2.45	8.58	T90	1.8	728	49.5335
-4.17	-2.7	8.83	T90	1.8	729	51.3239
-3.92	-2.7	8.83	T90	1.8	730	50.31265
-4.17	-2.94	9.07	T90	1.8	731	54.1487
-4.17	-2.21	8.58	T90	1.8	732	47.9447
-3.92	-2.94	8.83	T90	1.8	733	50.98945
-4.41	-2.94	8.83	T90	1.8	734	53.0303
-3.92	-2.45	9.07	T90	1.8	735	51.8169
-3.68	-2.21	9.07	T90	1.8	736	50.3457
-3.68	-2.94	8.83	T90	1.8	737	50.07745
-3.92	-1.96	9.07	T90	1.8	738	50.73645
-4.41	-2.45	8.58	T90	1.8	739	49.5335
-3.68	-2.7	9.07	T90	1.8	740	51.54865
-3.43	-1.96	9.07	T90	1.8	741	48.9357
-4.41	-1.96	8.83	T90	1.8	742	50.6293
-3.19	-2.45	9.07	T90	1.8	743	49.22175
-4.17	-1.96	9.07	T90	1.8	744	51.7477
-4.17	-2.7	8.83	T90	1.8	745	51.3239
-3.68	-2.7	9.07	T90	1.8	746	51.54865
-3.68	-1.96	9.07	T90	1.8	747	49.82445
-3.92	-2.21	9.07	T90	1.8	748	51.2577
-3.68	-1.96	9.07	T90	1.8	749	49.82445
-3.68	-1.72	9.07	T90	1.8	750	49.38285
-4.66	-1.72	9.07	T90	1.8	751	53.46945
-3.68	-1.96	9.07	T90	1.8	752	49.82445
-3.92	-1.96	8.83	T90	1.8	753	48.58845
-4.41	-1.96	9.07	T90	1.8	754	52.7773
-3.68	-1.96	9.07	T90	1.8	755	49.82445
-3.68	-1.96	9.07	T90	1.8	756	49.82445
-3.68	-2.21	9.07	T90	1.8	757	50.3457
-4.17	-1.96	9.07	T90	1.8	758	51.7477
-4.9	-1.96	8.83	T90	1.8	759	52.91025
-3.92	-2.45	9.07	T90	1.8	760	51.8169
-3.92	-1.96	9.07	T90	1.8	761	50.73645
-4.66	-2.21	8.58	T90	1.8	762	50.10805
-4.41	-2.45	8.83	T90	1.8	763	51.70975
-4.41	-2.21	9.07	T90	1.8	764	53.29855
-4.17	-1.96	9.07	T90	1.8	765	51.7477
-3.68	-2.21	9.07	T90	1.8	766	50.3457
-4.17	-2.21	9.07	T90	1.8	767	52.26895
-3.68	-2.7	8.58	T90	1.8	768	47.2244
-3.92	-2.45	8.58	T90	1.8	769	47.49265
-4.17	-2.7	8.83	T90	1.8	770	51.3239
-4.41	-2.45	8.58	T90	1.8	771	49.5335
-3.92	-2.21	8.83	T90	1.8	772	49.1097
-4.17	-2.45	8.83	T90	1.8	773	50.68015
-3.68	-2.21	9.07	T90	1.8	774	50.3457
-3.92	-2.7	8.83	T90	1.8	775	50.31265
-3.68	-2.45	9.07	T90	1.8	776	50.9049
-3.68	-2.45	8.83	T90	1.8	777	48.7569
-3.19	-1.72	9.07	T90	1.8	778	47.6997
-4.17	-1.96	9.07	T90	1.8	779	51.7477
-4.17	-2.7	8.83	T90	1.8	780	51.3239
-3.43	-2.45	9.07	T90	1.8	781	50.01615
-4.17	-2.45	9.07	T90	1.8	782	52.82815
-3.92	-2.94	8.83	T90	1.8	783	50.98945
-3.92	-2.45	8.83	T90	1.8	784	49.6689
-4.17	-1.96	9.07	T90	1.8	785	51.7477
-4.17	-2.7	8.83	T90	1.8	786	51.3239
-4.41	-2.7	8.58	T90	1.8	787	50.17725
-3.68	-2.21	8.83	T90	1.8	788	48.1977
-4.17	-2.45	8.83	T90	1.8	789	50.68015
-3.92	-1.96	8.83	T90	1.8	790	48.58845
-4.17	-2.45	9.07	T90	1.8	791	52.82815
-3.68	-2.21	9.07	T90	1.8	792	50.3457
-3.68	-1.96	9.07	T90	1.8	793	49.82445
-3.92	-2.7	8.83	T90	1.8	794	50.31265
-3.92	-2.45	8.83	T90	1.8	795	49.6689
-4.41	-2.45	9.07	T90	1.8	796	53.85775
-3.92	-2.45	9.07	T90	1.8	797	51.8169
-3.92	-2.21	9.07	T90	1.8	798	51.2577
-3.68	-2.21	8.83	T90	1.8	799	48.1977
-4.17	-2.45	9.07	T90	1.8	800	52.82815
-3.68	-2.7	9.07	T90	1.8	801	51.54865
-3.68	-2.21	9.07	T90	1.8	802	50.3457
-4.41	-2.94	8.58	T90	1.8	803	50.85405
-3.92	-2.7	8.83	T90	1.8	804	50.31265
-3.68	-2.94	8.83	T90	1.8	805	50.07745
-3.43	-2.21	9.07	T90	1.8	806	49.45695
-3.92	-1.96	8.83	T90	1.8	807	48.58845
-4.17	-2.45	8.58	T90	1.8	808	48.5039
-4.17	-2.45	9.07	T90	1.8	809	52.82815
-3.68	-1.96	9.07	T90	1.8	810	49.82445
-4.17	-2.7	9.07	T90	1.8	811	53.4719
-4.17	-2.21	8.83	T90	1.8	812	50.12095
-4.17	-2.7	9.07	T90	1.8	813	53.4719
-4.41	-2.21	9.07	T90	1.8	814	53.29855
-3.92	-1.96	9.32	T90	1.8	815	53.0352
-4.41	-2.45	8.83	T90	1.8	816	51.70975
-4.41	-1.96	8.83	T90	1.8	817	50.6293
-3.43	-2.7	9.32	T90	1.8	818	52.95865
-4.41	-2.21	8.83	T90	1.8	819	51.15055
-4.17	-2.94	8.58	T90	1.8	820	49.82445
-3.68	-2.7	8.83	T90	1.8	821	49.40065
-4.41	-2.45	8.83	T90	1.8	822	51.70975
-3.92	-2.45	9.07	T90	1.8	823	51.8169
-4.17	-2.21	9.07	T90	1.8	824	52.26895
-4.17	-2.94	8.83	T90	1.8	825	52.0007
-3.68	-2.94	8.83	T90	1.8	826	50.07745
-3.92	-3.19	8.83	T90	1.8	827	51.7557
-3.92	-2.94	9.07	T90	1.8	828	53.13745
-3.19	-2.45	9.07	T90	1.8	829	49.22175
-3.68	-2.45	9.07	T90	1.8	830	50.9049
-3.68	-2.21	9.07	T90	1.8	831	50.3457
-4.17	-2.21	8.83	T90	1.8	832	50.12095
-3.68	-1.96	9.07	T90	1.8	833	49.82445
-3.43	-1.96	9.07	T90	1.8	834	48.9357
-4.17	-2.45	8.83	T90	1.8	835	50.68015
-4.66	-2.7	8.58	T90	1.8	836	51.311
-4.41	-1.96	9.07	T90	1.8	837	52.7773
-4.41	-1.96	8.83	T90	1.8	838	50.6293
-3.68	-2.45	8.83	T90	1.8	839	48.7569
-3.68	-2.7	9.07	T90	1.8	840	51.54865
-4.17	-1.96	8.58	T90	1.8	841	47.42345
-4.66	-2.21	8.58	T90	1.8	842	50.10805
-4.17	-1.96	8.83	T90	1.8	843	49.5997
-4.17	-2.21	8.83	T90	1.8	844	50.12095
-3.92	-2.21	9.07	T90	1.8	845	51.2577
-3.68	-1.96	9.07	T90	1.8	846	49.82445
-3.68	-1.96	9.07	T90	1.8	847	49.82445
-3.68	-2.45	9.07	T90	1.8	848	50.9049
-3.68	-2.7	9.07	T90	1.8	849	51.54865
-4.41	-2.21	8.83	T90	1.8	850	51.15055
-4.17	-2.21	8.58	T90	1.8	851	47.9447
-3.92	-2.7	9.07	T90	1.8	852	52.46065
-3.68	-2.45	8.83	T90	1.8	853	48.7569
-3.68	-1.96	9.07	T90	1.8	854	49.82445
-4.41	-2.21	8.83	T90	1.8	855	51.15055
-4.17	-2.7	8.83	T90	1.8	856	51.3239
-3.68	-2.45	8.83	T90	1.8	857	48.7569
-3.43	-2.21	9.07	T90	1.8	858	49.45695
-4.17	-2.7	8.58	T90	1.8	859	49.14765
-4.17	-3.19	8.83	T90	1.8	860	52.76695
-3.43	-2.45	9.07	T90	1.8	861	50.01615
-3.92	-2.7	8.83	T90	1.8	862	50.31265
-3.68	-2.45	9.07	T90	1.8	863	50.9049
-3.68	-2.45	9.07	T90	1.8	864	50.9049
-4.17	-2.45	8.83	T90	1.8	865	50.68015
-4.17	-2.7	8.58	T90	1.8	866	49.14765
-4.41	-2.45	9.07	T90	1.8	867	53.85775
-4.41	-2.45	8.83	T90	1.8	868	51.70975
-3.92	-2.45	8.83	T90	1.8	869	49.6689
-4.41	-2.45	8.83	T90	1.8	870	51.70975
-3.92	-2.45	9.07	T90	1.8	871	51.8169
-3.68	-2.7	8.83	T90	1.8	872	49.40065
-3.92	-1.96	9.07	T90	1.8	873	50.73645
-4.41	-2.94	8.83	T90	1.8	874	53.0303
-4.17	-1.96	8.83	T90	1.8	875	49.5997
-3.92	-1.96	8.83	T90	1.8	876	48.58845
-4.41	-2.45	8.83	T90	1.8	877	51.70975
-4.17	-2.21	8.83	T90	1.8	878	50.12095
-3.92	-2.45	9.07	T90	1.8	879	51.8169
-4.17	-2.7	8.83	T90	1.8	880	51.3239
-4.17	-2.45	8.83	T90	1.8	881	50.68015
-3.92	-2.45	9.07	T90	1.8	882	51.8169
-4.41	-2.21	8.58	T90	1.8	883	48.9743
-3.68	-2.21	9.07	T90	1.8	884	50.3457
-4.41	-2.94	8.83	T90	1.8	885	53.0303
-4.41	-2.45	8.83	T90	1.8	886	51.70975
-4.17	-2.45	8.83	T90	1.8	887	50.68015
-3.68	-2.45	9.07	T90	1.8	888	50.9049
-4.17	-2.7	9.07	T90	1.8	889	53.4719
-3.43	-2.45	8.83	T90	1.8	890	47.86815
-3.68	-2.45	8.83	T90	1.8	891	48.7569
-4.66	-2.45	8.58	T90	1.8	892	50.66725
-4.17	-2.45	8.58	T90	1.8	893	48.5039
-4.17	-2.94	8.83	T90	1.8	894	52.0007
-3.68	-2.7	8.58	T90	1.8	895	47.2244
-3.68	-1.96	9.07	T90	1.8	896	49.82445
-4.41	-2.94	8.58	T90	1.8	897	50.85405
-3.19	-2.45	9.07	T90	1.8	898	49.22175
-3.68	-3.19	8.83	T90	1.8	899	50.8437
-4.17	-3.43	8.83	T90	1.8	900	53.56135
-4.17	-2.7	8.58	T90	1.8	901	49.14765
-4.41	-3.43	8.34	T90	1.8	902	50.3843
-3.68	-3.19	8.83	T90	1.8	903	50.8437
-4.17	-2.45	8.83	T90	1.8	904	50.68015
-3.92	-2.45	9.07	T90	1.8	905	51.8169
-4.41	-2.7	8.83	T90	1.8	906	52.3535
-3.68	-2.7	8.83	T90	1.8	907	49.40065
-4.17	-2.94	8.83	T90	1.8	908	52.0007
-4.17	-2.94	8.58	T90	1.8	909	49.82445
-3.68	-2.7	9.07	T90	1.8	910	51.54865
-3.92	-3.19	8.83	T90	1.8	911	51.7557
-4.17	-3.43	9.07	T90	1.8	912	55.70935
-3.68	-3.19	9.07	T90	1.8	913	52.9917
-3.68	-2.94	9.07	T90	1.8	914	52.22545
-4.66	-2.45	8.58	T90	1.8	915	50.66725
-4.17	-2.7	9.07	T90	1.8	916	53.4719
-4.17	-2.94	8.58	T90	1.8	917	49.82445
-4.41	-2.45	8.83	T90	1.8	918	51.70975
-4.41	-2.7	9.07	T90	1.8	919	54.5015
-4.41	-2.45	8.58	T90	1.8	920	49.5335
-3.92	-2.21	8.83	T90	1.8	921	49.1097
-3.68	-2.45	8.83	T90	1.8	922	48.7569
-4.17	-2.7	9.07	T90	1.8	923	53.4719
-3.68	-2.7	9.07	T90	1.8	924	51.54865
-3.92	-1.96	9.32	T90	1.8	925	53.0352
-3.68	-2.45	9.07	T90	1.8	926	50.9049
-3.92	-2.21	8.83	T90	1.8	927	49.1097
-4.17	-2.45	9.07	T90	1.8	928	52.82815
-3.92	-2.7	9.07	T90	1.8	929	52.46065
-4.17	-2.45	8.58	T90	1.8	930	48.5039
-4.41	-2.94	8.58	T90	1.8	931	50.85405
-4.41	-2.45	9.07	T90	1.8	932	53.85775
-4.17	-2.45	8.83	T90	1.8	933	50.68015
-4.17	-2.21	9.07	T90	1.8	934	52.26895
-3.68	-2.45	9.07	T90	1.8	935	50.9049
-4.17	-2.45	8.83	T90	1.8	936	50.68015
-4.66	-2.94	8.83	T90	1.8	937	54.16405
-3.92	-2.94	8.83	T90	1.8	938	50.98945
-4.41	-2.45	9.07	T90	1.8	939	53.85775
-3.92	-1.72	9.07	T90	1.8	940	50.29485
-4.17	-2.94	8.83	T90	1.8	941	52.0007
-3.68	-1.96	9.07	T90	1.8	942	49.82445
-3.43	-2.45	9.07	T90	1.8	943	50.01615
-3.68	-2.45	9.32	T90	1.8	944	53.20365
-4.17	-2.45	9.07	T90	1.8	945	52.82815
-3.68	-2.21	9.07	T90	1.8	946	50.3457
-3.68	-1.96	9.07	T90	1.8	947	49.82445
-3.92	-1.72	9.07	T90	1.8	948	50.29485
-4.41	-2.45	8.83	T90	1.8	949	51.70975
-4.17	-2.45	9.07	T90	1.8	950	52.82815
-4.41	-2.21	8.83	T90	1.8	951	51.15055
-4.17	-2.21	8.83	T90	1.8	952	50.12095
-4.17	-2.21	8.83	T90	1.8	953	50.12095
-4.41	-1.96	9.07	T90	1.8	954	52.7773
-4.17	-1.96	9.07	T90	1.8	955	51.7477
-4.17	-2.7	8.83	T90	1.8	956	51.3239
-4.41	-1.96	8.83	T90	1.8	957	50.6293
-4.17	-2.21	8.83	T90	1.8	958	50.12095
-3.43	-1.96	9.07	T90	1.8	959	48.9357
-3.92	-2.21	8.83	T90	1.8	960	49.1097
-4.17	-1.96	9.07	T90	1.8	961	51.7477
-4.41	-2.7	8.83	T90	1.8	962	52.3535
-3.43	-1.96	9.07	T90	1.8	963	48.9357
-3.68	-1.72	9.07	T90	1.8	964	49.38285
-4.17	-2.21	9.07	T90	1.8	965	52.26895
-3.68	-2.45	9.07	T90	1.8	966	50.9049
-3.68	-2.45	9.07	T90	1.8	967	50.9049
-4.9	-2.45	8.83	T90	1.8	968	53.9907
-4.17	-2.21	9.07	T90	1.8	969	52.26895
-3.68	-2.45	9.07	T90	1.8	970	50.9049
-4.41	-2.7	8.83	T90	1.8	971	52.3535
-4.17	-2.45	8.83	T90	1.8	972	50.68015
-4.17	-1.96	9.07	T90	1.8	973	51.7477
-4.17	-1.96	9.07	T90	1.8	974	51.7477
-4.17	-2.7	9.07	T90	1.8	975	53.4719
-3.92	-1.96	9.07	T90	1.8	976	50.73645
-4.17	-1.96	8.83	T90	1.8	977	49.5997
-3.43	-1.72	9.07	T90	1.8	978	48.4941
-4.17	-2.7	8.58	T90	1.8	979	49.14765
-3.68	-2.45	9.07	T90	1.8	980	50.9049
-3.68	-1.96	8.83	T90	1.8	981	47.67645
-4.17	-1.96	9.07	T90	1.8	982	51.7477
-3.92	-2.45	8.83	T90	1.8	983	49.6689
-3.68	-2.21	8.83	T90	1.8	984	48.1977
-4.17	-1.96	9.07	T90	1.8	985	51.7477
-4.17	-2.45	9.07	T90	1.8	986	52.82815
-4.41	-2.45	9.07	T90	1.8	987	53.85775
-4.17	-2.7	9.07	T90	1.8	988	53.4719
-3.92	-1.96	9.07	T90	1.8	989	50.73645
-4.17	-2.45	9.07	T90	1.8	990	52.82815
-3.92	-2.45	8.83	T90	1.8	991	49.6689
-4.17	-2.94	8.83	T90	1.8	992	52.0007
-3.43	-1.96	9.07	T90	1.8	993	48.9357
-3.68	-2.21	9.32	T90	1.8	994	52.64445
-4.9	-2.7	8.83	T90	1.8	995	54.63445
-3.68	-2.45	9.07	T90	1.8	996	50.9049
-3.92	-1.96	9.07	T90	1.8	997	50.73645
-4.17	-2.21	9.07	T90	1.8	998	52.26895
-3.43	-1.96	9.07	T90	1.8	999	48.9357
-4.17	-1.96	9.07	T90	1.8	1000	51.7477
-4.9	-2.21	8.83	T90	1.8	1001	53.4315
-3.68	-2.45	8.83	T90	1.8	1002	48.7569
-4.17	-2.21	8.83	T90	1.8	1003	50.12095
-3.68	-1.96	9.07	T90	1.8	1004	49.82445
-3.68	-2.45	9.07	T90	1.8	1005	50.9049
-3.92	-2.45	9.07	T90	1.8	1006	51.8169
-3.68	-2.7	8.83	T90	1.8	1007	49.40065
-3.68	-2.45	9.07	T90	1.8	1008	50.9049
-3.43	-2.45	9.07	T90	1.8	1009	50.01615
-3.92	-1.96	9.07	T90	1.8	1010	50.73645
-4.66	-2.45	8.58	T90	1.8	1011	50.66725
-3.92	-2.21	9.07	T90	1.8	1012	51.2577
-3.92	-2.7	9.07	T90	1.8	1013	52.46065
-3.68	-2.45	9.07	T90	1.8	1014	50.9049
-4.41	-2.21	8.83	T90	1.8	1015	51.15055
-4.17	-2.45	8.83	T90	1.8	1016	50.68015
-4.17	-1.96	8.83	T90	1.8	1017	49.5997
-3.92	-1.96	9.07	T90	1.8	1018	50.73645
-4.17	-1.96	9.07	T90	1.8	1019	51.7477
-3.68	-1.96	9.07	T90	1.8	1020	49.82445
-4.17	-1.96	8.83	T90	1.8	1021	49.5997
-4.66	-2.45	8.83	T90	1.8	1022	52.8435
-3.92	-2.21	9.07	T90	1.8	1023	51.2577
-4.17	-2.21	9.07	T90	1.8	1024	52.26895
-4.17	-1.96	8.83	T90	1.8	1025	49.5997
-4.17	-2.7	9.07	T90	1.8	1026	53.4719
-3.19	-2.21	9.32	T90	1.8	1027	50.9613
-3.68	-2.21	9.07	T90	1.8	1028	50.3457
-4.17	-2.21	9.07	T90	1.8	1029	52.26895
-4.66	-2.7	8.83	T90	1.8	1030	53.48725
-4.66	-2.94	8.58	T90	1.8	1031	51.9878
-3.43	-2.21	9.07	T90	1.8	1032	49.45695
-3.68	-2.21	9.07	T90	1.8	1033	50.3457
-4.66	-2.94	8.83	T90	1.8	1034	54.16405
-3.92	-2.45	8.83	T90	1.8	1035	49.6689
-4.17	-2.45	9.07	T90	1.8	1036	52.82815
-4.17	-2.45	8.83	T90	1.8	1037	50.68015
-4.41	-2.45	8.83	T90	1.8	1038	51.70975
-4.41	-2.21	8.83	T90	1.8	1039	51.15055
-3.43	-1.96	9.32	T90	1.8	1040	51.23445
-3.92	-2.21	9.07	T90	1.8	1041	51.2577
-3.92	-2.21	8.83	T90	1.8	1042	49.1097
-3.68	-2.45	8.83	T90	1.8	1043	48.7569
-3.68	-2.7	8.83	T90	1.8	1044	49.40065
-3.68	-2.45	9.07	T90	1.8	1045	50.9049
-4.17	-2.21	9.07	T90	1.8	1046	52.26895
-3.68	-2.7	9.07	T90	1.8	1047	51.54865
-4.17	-2.45	8.83	T90	1.8	1048	50.68015
-3.92	-2.45	8.83	T90	1.8	1049	49.6689
-4.17	-2.45	8.58	T90	1.8	1050	48.5039
-3.68	-2.45	9.07	T90	1.8	1051	50.9049
-4.17	-1.96	9.07	T90	1.8	1052	51.7477
-4.9	-2.7	8.58	T90	1.8	1053	52.4582
-3.68	-1.96	9.07	T90	1.8	1054	49.82445
-3.92	-1.47	9.07	T90	1.8	1055	49.8961
-3.68	-1.96	9.07	T90	1.8	1056	49.82445
-4.17	-1.72	9.07	T90	1.8	1057	51.3061
-4.9	-2.45	8.83	T90	1.8	1058	53.9907
-3.43	-1.96	9.07	T90	1.8	1059	48.9357
-4.41	-1.96	8.83	T90	1.8	1060	50.6293
-3.68	-1.96	9.07	T90	1.8	1061	49.82445
-3.68	-2.7	9.07	T90	1.8	1062	51.54865
-3.92	-1.96	9.07	T90	1.8	1063	50.73645
-3.68	-2.45	9.07	T90	1.8	1064	50.9049
-3.19	-1.96	9.07	T90	1.8	1065	48.1413
-3.68	-2.21	9.07	T90	1.8	1066	50.3457
-4.17	-2.21	8.83	T90	1.8	1067	50.12095
-4.41	-2.7	9.07	T90	1.8	1068	54.5015
-4.17	-2.21	8.83	T90	1.8	1069	50.12095
-3.68	-2.7	9.07	T90	1.8	1070	51.54865
-3.68	-2.21	9.07	T90	1.8	1071	50.3457
-4.41	-2.7	8.83	T90	1.8	1072	52.3535
-3.92	-1.96	8.58	T90	1.8	1073	46.4122
-4.17	-1.96	9.07	T90	1.8	1074	51.7477
-3.68	-1.72	9.07	T90	1.8	1075	49.38285
-4.41	-2.45	9.07	T90	1.8	1076	53.85775
-3.68	-2.45	9.07	T90	1.8	1077	50.9049
-3.92	-2.45	9.07	T90	1.8	1078	51.8169
-4.17	-2.21	8.58	T90	1.8	1079	47.9447
-3.92	-1.96	9.07	T90	1.8	1080	50.73645
-3.92	-2.45	9.07	T90	1.8	1081	51.8169
-4.17	-2.21	8.83	T90	1.8	1082	50.12095
-4.17	-2.45	8.83	T90	1.8	1083	50.68015
-3.92	-2.45	9.07	T90	1.8	1084	51.8169
-3.92	-2.45	9.07	T90	1.8	1085	51.8169
-3.68	-1.96	9.07	T90	1.8	1086	49.82445
-3.92	-2.21	8.83	T90	1.8	1087	49.1097
-4.17	-2.21	8.58	T90	1.8	1088	47.9447
-3.68	-2.21	9.07	T90	1.8	1089	50.3457
-4.17	-2.45	9.07	T90	1.8	1090	52.82815
-4.17	-2.45	9.07	T90	1.8	1091	52.82815
-3.43	-1.47	9.07	T90	1.8	1092	48.09535
-4.41	-2.7	8.83	T90	1.8	1093	52.3535
-3.92	-1.96	9.07	T90	1.8	1094	50.73645
-3.92	-1.96	9.07	T90	1.8	1095	50.73645
-4.17	-2.21	8.83	T90	1.8	1096	50.12095
-3.43	-1.96	9.32	T90	1.8	1097	51.23445
-4.41	-1.96	9.07	T90	1.8	1098	52.7773
-4.41	-2.7	8.83	T90	1.8	1099	52.3535
-4.17	-2.45	8.58	T90	1.8	1100	48.5039
-3.68	-2.21	8.83	T90	1.8	1101	48.1977
-4.17	-2.7	9.07	T90	1.8	1102	53.4719
-4.17	-2.45	8.58	T90	1.8	1103	48.5039
-3.68	-1.96	9.07	T90	1.8	1104	49.82445
-4.17	-2.7	8.58	T90	1.8	1105	49.14765
-4.17	-2.21	9.07	T90	1.8	1106	52.26895
-3.92	-2.45	8.83	T90	1.8	1107	49.6689
-4.17	-1.96	8.83	T90	1.8	1108	49.5997
-3.92	-2.7	9.32	T90	1.8	1109	54.7594
-3.92	-2.21	9.07	T90	1.8	1110	51.2577
-3.43	-2.7	9.07	T90	1.8	1111	50.6599
-4.17	-2.45	9.07	T90	1.8	1112	52.82815
-4.17	-2.94	8.58	T90	1.8	1113	49.82445
-3.68	-2.7	9.07	T90	1.8	1114	51.54865
-4.17	-1.96	8.83	T90	1.8	1115	49.5997
-4.17	-1.96	8.83	T90	1.8	1116	49.5997
-3.68	-2.45	9.07	T90	1.8	1117	50.9049
-4.17	-2.94	9.07	T90	1.8	1118	54.1487
-4.17	-2.21	8.58	T90	1.8	1119	47.9447
-4.17	-2.45	8.83	T90	1.8	1120	50.68015
-4.41	-2.21	8.83	T90	1.8	1121	51.15055
-3.68	-2.7	9.07	T90	1.8	1122	51.54865
-4.17	-2.7	8.83	T90	1.8	1123	51.3239
-3.92	-2.7	9.07	T90	1.8	1124	52.46065
-4.41	-2.45	8.58	T90	1.8	1125	49.5335
-3.68	-2.7	9.07	T90	1.8	1126	51.54865
-3.43	-2.45	9.07	T90	1.8	1127	50.01615
-3.68	-2.7	9.07	T90	1.8	1128	51.54865
-3.92	-2.94	9.07	T90	1.8	1129	53.13745
-3.92	-2.94	8.58	T90	1.8	1130	48.8132
-3.43	-2.7	9.07	T90	1.8	1131	50.6599
-3.92	-2.45	8.83	T90	1.8	1132	49.6689
-3.68	-2.7	8.83	T90	1.8	1133	49.40065
-3.68	-2.21	9.07	T90	1.8	1134	50.3457
-4.17	-2.7	9.07	T90	1.8	1135	53.4719
-3.68	-2.45	8.83	T90	1.8	1136	48.7569
-3.68	-2.94	9.07	T90	1.8	1137	52.22545
-3.92	-2.45	8.83	T90	1.8	1138	49.6689
-3.43	-2.21	9.07	T90	1.8	1139	49.45695
-3.68	-2.21	9.07	T90	1.8	1140	50.3457
-3.92	-2.21	8.83	T90	1.8	1141	49.1097
-3.43	-2.45	9.07	T90	1.8	1142	50.01615
-3.19	-2.94	8.83	T90	1.8	1143	48.3943
-4.17	-2.45	8.58	T90	1.8	1144	48.5039
-4.17	-2.45	8.83	T90	1.8	1145	50.68015
-4.17	-2.21	9.07	T90	1.8	1146	52.26895
-3.68	-2.21	9.07	T90	1.8	1147	50.3457
-3.92	-2.45	9.07	T90	1.8	1148	51.8169
-3.68	-2.7	9.07	T90	1.8	1149	51.54865
-4.9	-2.7	8.58	T90	1.8	1150	52.4582
-3.92	-2.45	9.07	T90	1.8	1151	51.8169
-3.92	-2.7	9.07	T90	1.8	1152	52.46065
-4.17	-2.45	9.07	T90	1.8	1153	52.82815
-3.43	-2.45	9.07	T90	1.8	1154	50.01615
-3.68	-2.21	9.07	T90	1.8	1155	50.3457
-3.68	-2.45	8.83	T90	1.8	1156	48.7569
-3.68	-2.7	9.32	T90	1.8	1157	53.8474
-3.68	-1.96	9.07	T90	1.8	1158	49.82445
-3.68	-2.21	9.07	T90	1.8	1159	50.3457
-3.68	-2.94	9.07	T90	1.8	1160	52.22545
-3.68	-2.45	9.07	T90	1.8	1161	50.9049
-4.41	-2.21	8.83	T90	1.8	1162	51.15055
-3.68	-1.96	9.07	T90	1.8	1163	49.82445
-3.68	-1.96	9.07	T90	1.8	1164	49.82445
-4.66	-2.7	8.58	T90	1.8	1165	51.311
-4.66	-2.21	8.83	T90	1.8	1166	52.2843
-3.68	-1.96	8.83	T90	1.8	1167	47.67645
-3.43	-1.96	9.07	T90	1.8	1168	48.9357
-3.92	-2.21	9.32	T90	1.8	1169	53.55645
-4.17	-2.45	8.83	T90	1.8	1170	50.68015
-4.17	-2.45	9.07	T90	1.8	1171	52.82815
-3.68	-2.94	9.07	T90	1.8	1172	52.22545
-3.43	-2.45	9.07	T90	1.8	1173	50.01615
-4.17	-2.21	9.07	T90	1.8	1174	52.26895
-3.68	-2.45	9.07	T90	1.8	1175	50.9049
-4.17	-2.45	9.07	T90	1.8	1176	52.82815
-4.41	-2.7	8.83	T90	1.8	1177	52.3535
-3.68	-1.96	9.07	T90	1.8	1178	49.82445
-4.17	-1.96	9.07	T90	1.8	1179	51.7477
-4.17	-2.21	9.07	T90	1.8	1180	52.26895
-3.68	-2.21	8.83	T90	1.8	1181	48.1977
-3.19	-1.96	9.07	T90	1.8	1182	48.1413
-3.92	-2.45	8.58	T90	1.8	1183	47.49265
-4.17	-2.94	9.07	T90	1.8	1184	54.1487
-3.68	-2.7	9.07	T90	1.8	1185	51.54865
-3.92	-2.7	8.83	T90	1.8	1186	50.31265
-4.17	-2.45	8.58	T90	1.8	1187	48.5039
-3.43	-2.21	9.32	T90	1.8	1188	51.7557
-4.41	-2.7	8.83	T90	1.8	1189	52.3535
-4.17	-2.7	8.58	T90	1.8	1190	49.14765
-3.92	-2.45	8.83	T90	1.8	1191	49.6689
-4.17	-2.21	9.07	T90	1.8	1192	52.26895
-3.68	-2.45	8.83	T90	1.8	1193	48.7569
-3.68	-2.45	9.07	T90	1.8	1194	50.9049
-4.41	-2.45	8.83	T90	1.8	1195	51.70975
-3.68	-2.7	9.07	T90	1.8	1196	51.54865
-4.66	-2.45	8.58	T90	1.8	1197	50.66725
-3.68	-2.7	9.07	T90	1.8	1198	51.54865
-3.68	-2.21	8.83	T90	1.8	1199	48.1977
-4.17	-2.45	8.83	T90	1.8	1200	50.68015
-3.68	-2.45	8.83	T90	1.8	1201	48.7569
-3.68	-2.45	9.07	T90	1.8	1202	50.9049
-3.92	-2.21	9.07	T90	1.8	1203	51.2577
-3.92	-2.21	9.07	T90	1.8	1204	51.2577
-4.17	-2.45	8.83	T90	1.8	1205	50.68015
-4.17	-2.45	8.83	T90	1.8	1206	50.68015
-4.17	-2.45	8.83	T90	1.8	1207	50.68015
-4.17	-2.7	8.83	T90	1.8	1208	51.3239
-3.68	-1.96	9.07	T90	1.8	1209	49.82445
-3.68	-1.96	9.07	T90	1.8	1210	49.82445
-3.92	-2.45	9.07	T90	1.8	1211	51.8169
-3.92	-2.7	8.83	T90	1.8	1212	50.31265
-4.17	-2.45	8.83	T90	1.8	1213	50.68015
-4.41	-2.7	9.07	T90	1.8	1214	54.5015
-3.92	-2.45	9.07	T90	1.8	1215	51.8169
-3.68	-2.21	9.07	T90	1.8	1216	50.3457
-3.92	-2.21	9.07	T90	1.8	1217	51.2577
-4.17	-2.21	8.83	T90	1.8	1218	50.12095
-3.92	-2.21	8.83	T90	1.8	1219	49.1097
-3.43	-2.21	9.07	T90	1.8	1220	49.45695
-3.19	-1.96	9.07	T90	1.8	1221	48.1413
-4.17	-2.7	8.83	T90	1.8	1222	51.3239
-3.68	-2.45	9.07	T90	1.8	1223	50.9049
-3.92	-2.21	9.07	T90	1.8	1224	51.2577
-3.68	-1.96	9.32	T90	1.8	1225	52.1232
-3.19	-1.72	9.07	T90	1.8	1226	47.6997
-4.17	-2.21	8.83	T90	1.8	1227	50.12095
-4.66	-2.7	8.83	T90	1.8	1228	53.48725
-4.17	-2.45	8.83	T90	1.8	1229	50.68015
-3.68	-2.21	9.07	T90	1.8	1230	50.3457
-4.17	-1.96	9.07	T90	1.8	1231	51.7477
-3.68	-2.21	9.07	T90	1.8	1232	50.3457
-4.17	-2.21	8.83	T90	1.8	1233	50.12095
-4.17	-1.47	8.58	T90	1.8	1234	46.5831
-4.41	-1.96	8.83	T90	1.8	1235	50.6293
-4.17	-2.45	8.83	T90	1.8	1236	50.68015
-4.41	-1.96	9.07	T90	1.8	1237	52.7773
-4.17	-1.96	8.83	T90	1.8	1238	49.5997
-3.92	-1.72	8.83	T90	1.8	1239	48.14685
-4.66	-1.96	8.83	T90	1.8	1240	51.76305
-4.17	-1.96	9.07	T90	1.8	1241	51.7477
-4.41	-1.47	9.07	T90	1.8	1242	51.93695
-3.68	-1.72	9.07	T90	1.8	1243	49.38285
-3.19	-1.72	9.32	T90	1.8	1244	49.99845
-3.68	-1.47	9.32	T90	1.8	1245	51.28285
-3.68	-1.96	9.32	T90	1.8	1246	52.1232
-3.68	-1.47	9.07	T90	1.8	1247	48.9841
-3.92	-1.72	9.07	T90	1.8	1248	50.29485
-3.92	-1.47	9.07	T90	1.8	1249	49.8961
-4.17	-1.23	9.07	T90	1.8	1250	50.58335
-4.17	-1.72	8.83	T90	1.8	1251	49.1581
-4.41	-2.21	9.07	T90	1.8	1252	53.29855
-3.68	-1.96	9.07	T90	1.8	1253	49.82445
-3.68	-1.96	8.83	T90	1.8	1254	47.67645
-4.41	-2.45	9.07	T90	1.8	1255	53.85775
-3.92	-2.21	9.07	T90	1.8	1256	51.2577
-3.92	-2.21	9.07	T90	1.8	1257	51.2577
-4.17	-2.21	8.58	T90	1.8	1258	47.9447
-3.68	-1.72	9.07	T90	1.8	1259	49.38285
-3.92	-2.45	8.83	T90	1.8	1260	49.6689
-4.41	-2.21	8.83	T90	1.8	1261	51.15055
-3.68	-2.45	9.07	T90	1.8	1262	50.9049
-3.92	-1.72	9.07	T90	1.8	1263	50.29485
-3.92	-2.45	8.83	T90	1.8	1264	49.6689
-3.68	-2.7	9.07	T90	1.8	1265	51.54865
-3.68	-2.7	8.83	T90	1.8	1266	49.40065
-3.92	-2.7	8.83	T90	1.8	1267	50.31265
-4.66	-2.7	8.58	T90	1.8	1268	51.311
-3.92	-2.45	8.83	T90	1.8	1269	49.6689
-4.17	-2.45	9.07	T90	1.8	1270	52.82815
-4.17	-2.45	8.83	T90	1.8	1271	50.68015
-4.17	-2.45	8.83	T90	1.8	1272	50.68015
-3.92	-2.94	8.83	T90	1.8	1273	50.98945
-3.43	-2.21	9.07	T90	1.8	1274	49.45695
-3.68	-2.45	9.07	T90	1.8	1275	50.9049
-3.68	-2.7	9.07	T90	1.8	1276	51.54865
-4.17	-2.94	9.07	T90	1.8	1277	54.1487
-3.68	-2.7	9.07	T90	1.8	1278	51.54865
-4.41	-1.96	9.07	T90	1.8	1279	52.7773
-4.17	-2.94	8.83	T90	1.8	1280	52.0007
-4.41	-2.45	8.58	T90	1.8	1281	49.5335
-3.68	-2.7	9.07	T90	1.8	1282	51.54865
-3.68	-2.45	8.83	T90	1.8	1283	48.7569
-3.19	-3.19	9.07	T90	1.8	1284	51.30855
-3.68	-2.45	9.07	T90	1.8	1285	50.9049
-3.19	-2.7	9.07	T90	1.8	1286	49.8655
-3.92	-2.94	9.07	T90	1.8	1287	53.13745
-4.17	-2.45	8.83	T90	1.8	1288	50.68015
-3.92	-2.7	9.07	T90	1.8	1289	52.46065
-3.19	-1.96	9.07	T90	1.8	1290	48.1413
-4.66	-1.96	8.83	T90	1.8	1291	51.76305
-4.41	-2.45	8.58	T90	1.8	1292	49.5335
-4.17	-2.21	9.07	T90	1.8	1293	52.26895
-3.92	-1.96	9.07	T90	1.8	1294	50.73645
-4.17	-1.96	8.83	T90	1.8	1295	49.5997
-3.68	-1.96	9.07	T90	1.8	1296	49.82445
-3.92	-2.21	9.07	T90	1.8	1297	51.2577
-4.66	-2.45	8.83	T90	1.8	1298	52.8435
-3.19	-2.45	9.07	T90	1.8	1299	49.22175
-3.19	-2.7	9.07	T90	1.8	1300	49.8655
-3.92	-2.94	9.32	T90	1.8	1301	55.4362
-4.41	-2.94	8.58	T90	1.8	1302	50.85405
-3.68	-3.19	9.07	T90	1.8	1303	52.9917
-3.43	-2.21	9.32	T90	1.8	1304	51.7557
-3.68	-2.45	8.83	T90	1.8	1305	48.7569
-4.17	-2.7	8.83	T90	1.8	1306	51.3239
-4.17	-2.45	9.32	T90	1.8	1307	55.1269
-3.92	-2.21	9.07	T90	1.8	1308	51.2577
-4.66	-2.7	8.83	T90	1.8	1309	53.48725
-3.92	-2.45	8.58	T90	1.8	1310	47.49265
-4.17	-1.96	8.83	T90	1.8	1311	49.5997
-4.17	-2.45	8.83	T90	1.8	1312	50.68015
-4.17	-1.96	8.83	T90	1.8	1313	49.5997
-4.41	-2.21	8.58	T90	1.8	1314	48.9743
-4.17	-2.7	9.07	T90	1.8	1315	53.4719
-3.92	-1.96	9.07	T90	1.8	1316	50.73645
-4.17	-2.7	8.83	T90	1.8	1317	51.3239
-3.92	-1.96	9.07	T90	1.8	1318	50.73645
-4.17	-2.45	8.58	T90	1.8	1319	48.5039
-4.17	-1.96	8.83	T90	1.8	1320	49.5997
-4.66	-1.96	8.58	T90	1.8	1321	49.5868
-4.41	-2.45	8.83	T90	1.8	1322	51.70975
-4.17	-1.96	9.07	T90	1.8	1323	51.7477
-4.17	-2.21	8.83	T90	1.8	1324	50.12095
-3.92	-1.96	9.07	T90	1.8	1325	50.73645
-3.92	-2.21	9.07	T90	1.8	1326	51.2577
-4.41	-2.7	8.83	T90	1.8	1327	52.3535
-4.41	-1.72	8.83	T90	1.8	1328	50.1877
-4.17	-1.72	9.07	T90	1.8	1329	51.3061
-3.68	-1.96	8.83	T90	1.8	1330	47.67645
-3.68	-1.96	8.83	T90	1.8	1331	47.67645
-4.17	-2.21	9.07	T90	1.8	1332	52.26895
-4.66	-1.96	8.83	T90	1.8	1333	51.76305
-4.17	-2.45	9.07	T90	1.8	1334	52.82815
-3.68	-1.96	8.83	T90	1.8	1335	47.67645
-4.17	-2.45	9.07	T90	1.8	1336	52.82815
-3.92	-1.72	9.07	T90	1.8	1337	50.29485
-4.17	-1.96	9.07	T90	1.8	1338	51.7477
-4.17	-2.45	8.58	T90	1.8	1339	48.5039
-3.68	-1.96	9.07	T90	1.8	1340	49.82445
-3.92	-2.45	9.07	T90	1.8	1341	51.8169
-4.17	-2.45	8.83	T90	1.8	1342	50.68015
-3.68	-2.21	9.07	T90	1.8	1343	50.3457
-4.17	-1.96	8.83	T90	1.8	1344	49.5997
-4.17	-1.96	9.07	T90	1.8	1345	51.7477
-4.41	-2.21	9.07	T90	1.8	1346	53.29855
-4.41	-2.7	8.83	T90	1.8	1347	52.3535
-4.17	-2.45	8.83	T90	1.8	1348	50.68015
-3.43	-1.96	9.07	T90	1.8	1349	48.9357
-4.17	-2.7	8.83	T90	1.8	1350	51.3239
-4.9	-2.45	8.58	T90	1.8	1351	51.81445
-4.17	-2.45	8.83	T90	1.8	1352	50.68015
-3.68	-2.21	8.83	T90	1.8	1353	48.1977
-3.92	-1.96	9.07	T90	1.8	1354	50.73645
-4.41	-1.96	8.83	T90	1.8	1355	50.6293
-3.92	-1.96	9.07	T90	1.8	1356	50.73645
-3.68	-2.7	9.07	T90	1.8	1357	51.54865
-3.68	-1.96	9.07	T90	1.8	1358	49.82445
-4.17	-1.47	9.07	T90	1.8	1359	50.90735
-3.92	-1.72	9.07	T90	1.8	1360	50.29485
-3.68	-1.96	9.07	T90	1.8	1361	49.82445
-3.92	-2.45	9.07	T90	1.8	1362	51.8169
-4.17	-1.96	8.83	T90	1.8	1363	49.5997
-4.9	-1.96	8.83	T90	1.8	1364	52.91025
-4.41	-2.21	8.83	T90	1.8	1365	51.15055
-3.92	-2.45	8.83	T90	1.8	1366	49.6689
-4.9	-2.21	8.83	T90	1.8	1367	53.4315
-4.17	-1.96	8.58	T90	1.8	1368	47.42345
-3.68	-1.72	9.07	T90	1.8	1369	49.38285
-4.17	-1.72	8.83	T90	1.8	1370	49.1581
-4.41	-2.45	8.83	T90	1.8	1371	51.70975
-3.68	-2.45	9.07	T90	1.8	1372	50.9049
-4.66	-1.96	9.07	T90	1.8	1373	53.91105
-3.92	-1.96	9.07	T90	1.8	1374	50.73645
-4.17	-2.7	9.07	T90	1.8	1375	53.4719
-3.92	-2.45	8.83	T90	1.8	1376	49.6689
-3.68	-2.45	9.07	T90	1.8	1377	50.9049
-4.17	-2.45	8.83	T90	1.8	1378	50.68015
-4.17	-2.94	8.83	T90	1.8	1379	52.0007
-4.41	-2.45	8.83	T90	1.8	1380	51.70975
-4.66	-2.45	8.58	T90	1.8	1381	50.66725
-3.68	-2.7	8.58	T90	1.8	1382	47.2244
-3.92	-2.21	9.07	T90	1.8	1383	51.2577
-3.92	-2.7	9.07	T90	1.8	1384	52.46065
-4.66	-2.7	8.58	T90	1.8	1385	51.311
-4.17	-2.21	8.83	T90	1.8	1386	50.12095
-3.68	-2.45	8.83	T90	1.8	1387	48.7569
-3.92	-2.45	9.07	T90	1.8	1388	51.8169
-3.68	-2.45	9.07	T90	1.8	1389	50.9049
-3.92	-1.96	9.07	T90	1.8	1390	50.73645
-4.41	-2.7	8.58	T90	1.8	1391	50.17725
-3.68	-2.45	9.07	T90	1.8	1392	50.9049
-4.17	-1.96	9.07	T90	1.8	1393	51.7477
-3.92	-1.96	8.58	T90	1.8	1394	46.4122
-3.68	-2.45	9.07	T90	1.8	1395	50.9049
-4.41	-2.45	8.83	T90	1.8	1396	51.70975
-4.17	-2.45	8.83	T90	1.8	1397	50.68015
-4.17	-2.21	9.07	T90	1.8	1398	52.26895
-3.92	-2.45	9.07	T90	1.8	1399	51.8169
-4.17	-2.45	8.83	T90	1.8	1400	50.68015
-3.92	-2.21	9.07	T90	1.8	1401	51.2577
-4.17	-2.45	9.07	T90	1.8	1402	52.82815
-3.68	-2.21	9.07	T90	1.8	1403	50.3457
-3.68	-1.96	9.07	T90	1.8	1404	49.82445
-4.17	-2.45	9.07	T90	1.8	1405	52.82815
-4.41	-2.45	9.07	T90	1.8	1406	53.85775
-4.41	-2.21	9.07	T90	1.8	1407	53.29855
-4.41	-2.7	9.07	T90	1.8	1408	54.5015
-3.68	-2.21	9.07	T90	1.8	1409	50.3457
-3.68	-2.7	9.07	T90	1.8	1410	51.54865
-3.92	-2.45	8.83	T90	1.8	1411	49.6689
-3.68	-1.96	9.07	T90	1.8	1412	49.82445
-4.41	-2.45	8.83	T90	1.8	1413	51.70975
-4.41	-2.21	8.83	T90	1.8	1414	51.15055
-4.17	-2.7	8.83	T90	1.8	1415	51.3239
-3.68	-2.21	9.07	T90	1.8	1416	50.3457
-4.41	-1.96	8.83	T90	1.8	1417	50.6293
-4.41	-1.96	8.58	T90	1.8	1418	48.45305
-3.92	-2.45	8.83	T90	1.8	1419	49.6689
-4.17	-2.7	8.83	T90	1.8	1420	51.3239
-3.19	-2.45	9.56	T90	1.8	1421	53.7861
-3.92	-2.21	8.83	T90	1.8	1422	49.1097
-4.41	-1.96	9.07	T90	1.8	1423	52.7773
-4.41	-2.45	9.07	T90	1.8	1424	53.85775
-3.92	-2.45	9.07	T90	1.8	1425	51.8169
-3.92	-2.21	9.07	T90	1.8	1426	51.2577
-3.92	-2.21	9.07	T90	1.8	1427	51.2577
-4.41	-1.96	8.83	T90	1.8	1428	50.6293
-3.68	-1.96	9.07	T90	1.8	1429	49.82445
-4.41	-1.72	8.83	T90	1.8	1430	50.1877
-4.9	-2.21	9.07	T90	1.8	1431	55.5795
-4.41	-2.21	8.83	T90	1.8	1432	51.15055
-4.41	-2.45	8.83	T90	1.8	1433	51.70975
-4.17	-2.21	8.83	T90	1.8	1434	50.12095
-4.66	-1.96	8.83	T90	1.8	1435	51.76305
-4.41	-2.7	8.58	T90	1.8	1436	50.17725
-3.68	-1.96	9.07	T90	1.8	1437	49.82445
-4.41	-2.45	8.83	T90	1.8	1438	51.70975
-4.17	-1.96	8.83	T90	1.8	1439	49.5997
-3.43	-2.7	9.07	T90	1.8	1440	50.6599
-4.17	-2.45	8.83	T90	1.8	1441	50.68015
-4.41	-1.96	8.83	T90	1.8	1442	50.6293
-4.17	-2.7	8.83	T90	1.8	1443	51.3239
-4.17	-2.7	8.58	T90	1.8	1444	49.14765
-3.68	-1.96	9.07	T90	1.8	1445	49.82445
-3.92	-2.7	8.83	T90	1.8	1446	50.31265
-4.41	-2.45	8.83	T90	1.8	1447	51.70975
-3.92	-2.7	9.07	T90	1.8	1448	52.46065
-4.41	-2.45	8.83	T90	1.8	1449	51.70975
-4.41	-2.21	8.83	T90	1.8	1450	51.15055
-4.17	-2.21	9.07	T90	1.8	1451	52.26895
-4.17	-2.45	8.83	T90	1.8	1452	50.68015
-4.17	-2.21	8.83	T90	1.8	1453	50.12095
-3.68	-2.45	9.07	T90	1.8	1454	50.9049
-4.17	-2.7	9.07	T90	1.8	1455	53.4719
-3.92	-3.19	8.58	T90	1.8	1456	49.57945
-4.41	-2.7	8.58	T90	1.8	1457	50.17725
-4.17	-3.19	8.58	T90	1.8	1458	50.5907
-4.17	-2.7	8.58	T90	1.8	1459	49.14765
-4.41	-2.45	8.83	T90	1.8	1460	51.70975
-3.92	-2.94	8.83	T90	1.8	1461	50.98945
-3.68	-2.45	9.07	T90	1.8	1462	50.9049
-3.92	-2.21	8.83	T90	1.8	1463	49.1097
-3.92	-2.7	9.07	T90	1.8	1464	52.46065
-4.17	-2.7	9.07	T90	1.8	1465	53.4719
-3.68	-2.45	8.83	T90	1.8	1466	48.7569
-3.43	-2.45	9.07	T90	1.8	1467	50.01615
-3.19	-1.96	9.32	T90	1.8	1468	50.44005
-4.17	-1.96	9.07	T90	1.8	1469	51.7477
-3.92	-2.45	9.07	T90	1.8	1470	51.8169
-3.68	-2.21	9.07	T90	1.8	1471	50.3457
-3.68	-2.7	8.83	T90	1.8	1472	49.40065
-3.92	-2.21	8.83	T90	1.8	1473	49.1097
-4.17	-2.94	8.83	T90	1.8	1474	52.0007
-3.92	-2.7	9.07	T90	1.8	1475	52.46065
-3.68	-2.94	8.83	T90	1.8	1476	50.07745
-3.68	-2.45	9.07	T90	1.8	1477	50.9049
-3.68	-2.21	8.83	T90	1.8	1478	48.1977
-3.68	-2.45	9.07	T90	1.8	1479	50.9049
-3.92	-1.96	9.07	T90	1.8	1480	50.73645
-4.41	-1.96	9.07	T90	1.8	1481	52.7773
-4.41	-1.96	8.83	T90	1.8	1482	50.6293
-4.41	-1.96	9.07	T90	1.8	1483	52.7773
-4.17	-2.21	9.07	T90	1.8	1484	52.26895
-4.41	-2.45	8.83	T90	1.8	1485	51.70975
-4.41	-2.7	8.58	T90	1.8	1486	50.17725
-4.17	-2.7	8.83	T90	1.8	1487	51.3239
-3.92	-1.96	9.07	T90	1.8	1488	50.73645
-3.92	-2.21	9.07	T90	1.8	1489	51.2577
-4.41	-2.21	8.83	T90	1.8	1490	51.15055
-3.92	-2.45	9.07	T90	1.8	1491	51.8169
-4.17	-2.21	9.07	T90	1.8	1492	52.26895
-4.66	-1.96	9.07	T90	1.8	1493	53.91105
-3.68	-2.21	9.07	T90	1.8	1494	50.3457
-3.68	-2.7	9.07	T90	1.8	1495	51.54865
-4.66	-2.45	8.83	T90	1.8	1496	52.8435
-4.17	-1.96	9.07	T90	1.8	1497	51.7477
-3.68	-2.45	9.07	T90	1.8	1498	50.9049
-3.68	-2.21	9.07	T90	1.8	1499	50.3457
-4.17	-1.72	8.83	T90	1.8	1500	49.1581
-4.17	-2.21	8.83	T90	1.6	1	50.12095
-4.17	-2.45	9.07	T90	1.6	2	52.82815
-3.92	-1.96	8.83	T90	1.6	3	48.58845
-4.41	-2.7	8.83	T90	1.6	4	52.3535
-4.66	-2.7	8.58	T90	1.6	5	51.311
-4.41	-2.45	8.83	T90	1.6	6	51.70975
-4.41	-2.7	8.83	T90	1.6	7	52.3535
-3.92	-2.45	8.83	T90	1.6	8	49.6689
-4.17	-2.7	8.83	T90	1.6	9	51.3239
-4.66	-2.45	8.58	T90	1.6	10	50.66725
-4.41	-2.7	8.83	T90	1.6	11	52.3535
-4.17	-3.19	8.83	T90	1.6	12	52.76695
-4.41	-2.45	8.83	T90	1.6	13	51.70975
-4.17	-2.21	8.83	T90	1.6	14	50.12095
-4.41	-2.45	8.58	T90	1.6	15	49.5335
-4.66	-2.7	8.83	T90	1.6	16	53.48725
-4.41	-2.45	8.83	T90	1.6	17	51.70975
-4.17	-2.21	9.07	T90	1.6	18	52.26895
-4.17	-2.45	8.83	T90	1.6	19	50.68015
-3.68	-2.94	9.07	T90	1.6	20	52.22545
-4.17	-2.45	8.83	T90	1.6	21	50.68015
-4.17	-2.7	8.58	T90	1.6	22	49.14765
-4.41	-2.45	8.58	T90	1.6	23	49.5335
-4.66	-2.45	8.83	T90	1.6	24	52.8435
-4.41	-2.21	8.83	T90	1.6	25	51.15055
-3.92	-2.21	8.83	T90	1.6	26	49.1097
-4.41	-2.45	8.83	T90	1.6	27	51.70975
-4.17	-1.96	8.83	T90	1.6	28	49.5997
-3.92	-1.96	8.83	T90	1.6	29	48.58845
-3.68	-2.21	8.83	T90	1.6	30	48.1977
-3.68	-2.21	9.07	T90	1.6	31	50.3457
-4.41	-1.72	8.83	T90	1.6	32	50.1877
-4.17	-1.72	9.07	T90	1.6	33	51.3061
-4.17	-1.96	8.83	T90	1.6	34	49.5997
-4.17	-1.72	8.83	T90	1.6	35	49.1581
-4.41	-1.96	8.83	T90	1.6	36	50.6293
-4.41	-1.96	8.58	T90	1.6	37	48.45305
-4.66	-1.96	8.83	T90	1.6	38	51.76305
-4.17	-2.7	8.83	T90	1.6	39	51.3239
-4.41	-1.96	8.83	T90	1.6	40	50.6293
-4.17	-2.45	8.83	T90	1.6	41	50.68015
-4.17	-2.45	8.58	T90	1.6	42	48.5039
-4.41	-2.21	8.83	T90	1.6	43	51.15055
-4.41	-2.21	9.07	T90	1.6	44	53.29855
-3.92	-1.96	8.83	T90	1.6	45	48.58845
-4.17	-2.21	8.83	T90	1.6	46	50.12095
-4.17	-2.21	8.58	T90	1.6	47	47.9447
-4.17	-2.21	9.07	T90	1.6	48	52.26895
-4.66	-2.21	8.58	T90	1.6	49	50.10805
-4.66	-2.45	8.58	T90	1.6	50	50.66725
-3.92	-2.45	8.83	T90	1.6	51	49.6689
-4.17	-1.96	8.83	T90	1.6	52	49.5997
-4.17	-2.7	8.58	T90	1.6	53	49.14765
-4.66	-2.45	8.58	T90	1.6	54	50.66725
-4.17	-2.45	8.58	T90	1.6	55	48.5039
-4.41	-2.21	9.07	T90	1.6	56	53.29855
-4.17	-2.21	8.83	T90	1.6	57	50.12095
-4.17	-2.21	8.83	T90	1.6	58	50.12095
-4.41	-2.45	8.83	T90	1.6	59	51.70975
-4.66	-1.96	8.58	T90	1.6	60	49.5868
-3.68	-1.72	9.07	T90	1.6	61	49.38285
-4.17	-2.45	8.58	T90	1.6	62	48.5039
-4.17	-1.96	8.58	T90	1.6	63	47.42345
-4.41	-1.96	8.83	T90	1.6	64	50.6293
-3.92	-1.47	9.07	T90	1.6	65	49.8961
-4.17	-2.45	8.83	T90	1.6	66	50.68015
-3.92	-2.45	9.07	T90	1.6	67	51.8169
-4.17	-1.96	8.83	T90	1.6	68	49.5997
-4.17	-2.7	8.83	T90	1.6	69	51.3239
-4.17	-2.7	8.83	T90	1.6	70	51.3239
-4.41	-2.45	8.58	T90	1.6	71	49.5335
-4.17	-2.45	9.07	T90	1.6	72	52.82815
-3.92	-2.7	8.83	T90	1.6	73	50.31265
-4.17	-2.45	8.58	T90	1.6	74	48.5039
-4.66	-2.45	8.58	T90	1.6	75	50.66725
-4.17	-2.7	8.58	T90	1.6	76	49.14765
-4.66	-2.21	8.83	T90	1.6	77	52.2843
-4.17	-2.7	8.83	T90	1.6	78	51.3239
-3.68	-2.7	9.07	T90	1.6	79	51.54865
-3.92	-2.21	9.07	T90	1.6	80	51.2577
-3.68	-1.96	9.07	T90	1.6	81	49.82445
-4.66	-2.45	8.58	T90	1.6	82	50.66725
-4.66	-2.45	8.58	T90	1.6	83	50.66725
-3.92	-2.21	9.07	T90	1.6	84	51.2577
-3.92	-2.21	8.83	T90	1.6	85	49.1097
-4.41	-2.21	9.07	T90	1.6	86	53.29855
-4.66	-2.7	8.83	T90	1.6	87	53.48725
-3.68	-2.45	9.07	T90	1.6	88	50.9049
-4.17	-2.45	8.83	T90	1.6	89	50.68015
-3.92	-2.45	9.07	T90	1.6	90	51.8169
-4.17	-2.45	8.83	T90	1.6	91	50.68015
-3.92	-2.45	8.83	T90	1.6	92	49.6689
-3.68	-2.7	9.07	T90	1.6	93	51.54865
-4.17	-2.21	8.83	T90	1.6	94	50.12095
-4.41	-2.21	9.07	T90	1.6	95	53.29855
-3.68	-2.45	9.07	T90	1.6	96	50.9049
-4.41	-2.45	8.58	T90	1.6	97	49.5335
-4.41	-1.96	8.58	T90	1.6	98	48.45305
-4.41	-2.21	8.83	T90	1.6	99	51.15055
-4.66	-1.96	8.83	T90	1.6	100	51.76305
-4.41	-2.45	8.58	T90	1.6	101	49.5335
-4.66	-2.21	8.83	T90	1.6	102	52.2843
-4.17	-2.21	9.07	T90	1.6	103	52.26895
-3.92	-1.72	9.07	T90	1.6	104	50.29485
-4.17	-1.96	8.83	T90	1.6	105	49.5997
-3.92	-2.21	8.83	T90	1.6	106	49.1097
-4.41	-2.21	8.83	T90	1.6	107	51.15055
-4.17	-2.7	8.83	T90	1.6	108	51.3239
-4.17	-1.96	8.83	T90	1.6	109	49.5997
-4.66	-2.7	8.83	T90	1.6	110	53.48725
-4.17	-2.7	8.83	T90	1.6	111	51.3239
-4.41	-2.21	8.83	T90	1.6	112	51.15055
-4.9	-2.45	8.58	T90	1.6	113	51.81445
-4.66	-2.45	8.83	T90	1.6	114	52.8435
-3.92	-2.21	9.07	T90	1.6	115	51.2577
-3.92	-2.94	8.83	T90	1.6	116	50.98945
-4.17	-2.45	8.83	T90	1.6	117	50.68015
-3.92	-2.7	8.58	T90	1.6	118	48.1364
-4.66	-2.45	8.58	T90	1.6	119	50.66725
-4.17	-2.45	8.58	T90	1.6	120	48.5039
-3.68	-2.7	8.83	T90	1.6	121	49.40065
-3.92	-1.96	9.07	T90	1.6	122	50.73645
-4.41	-2.21	8.83	T90	1.6	123	51.15055
-4.17	-2.21	9.07	T90	1.6	124	52.26895
-4.66	-2.7	8.58	T90	1.6	125	51.311
-4.17	-2.94	8.83	T90	1.6	126	52.0007
-3.92	-2.21	9.07	T90	1.6	127	51.2577
-4.17	-2.94	8.83	T90	1.6	128	52.0007
-3.92	-2.45	8.83	T90	1.6	129	49.6689
-3.92	-2.45	8.83	T90	1.6	130	49.6689
-4.41	-2.94	8.83	T90	1.6	131	53.0303
-4.41	-2.45	8.83	T90	1.6	132	51.70975
-4.41	-2.45	8.83	T90	1.6	133	51.70975
-4.17	-2.7	8.58	T90	1.6	134	49.14765
-4.41	-2.45	8.58	T90	1.6	135	49.5335
-4.17	-3.19	8.58	T90	1.6	136	50.5907
-4.17	-2.94	8.58	T90	1.6	137	49.82445
-4.17	-3.43	8.58	T90	1.6	138	51.3851
-4.17	-3.19	8.58	T90	1.6	139	50.5907
-4.17	-2.94	8.58	T90	1.6	140	49.82445
-4.41	-2.94	8.83	T90	1.6	141	53.0303
-3.92	-2.45	8.83	T90	1.6	142	49.6689
-4.17	-2.45	8.83	T90	1.6	143	50.68015
-4.17	-2.45	8.58	T90	1.6	144	48.5039
-4.17	-2.45	8.58	T90	1.6	145	48.5039
-4.41	-2.94	8.83	T90	1.6	146	53.0303
-4.66	-2.7	8.58	T90	1.6	147	51.311
-4.66	-2.94	8.58	T90	1.6	148	51.9878
-4.41	-2.45	8.83	T90	1.6	149	51.70975
-4.66	-2.94	8.58	T90	1.6	150	51.9878
-4.17	-2.7	8.83	T90	1.6	151	51.3239
-4.17	-3.19	8.83	T90	1.6	152	52.76695
-4.41	-2.7	8.58	T90	1.6	153	50.17725
-4.66	-2.45	8.58	T90	1.6	154	50.66725
-4.9	-2.7	8.58	T90	1.6	155	52.4582
-4.17	-2.7	8.83	T90	1.6	156	51.3239
-4.66	-2.7	8.58	T90	1.6	157	51.311
-4.66	-2.45	8.83	T90	1.6	158	52.8435
-4.41	-2.7	8.58	T90	1.6	159	50.17725
-3.92	-2.45	9.07	T90	1.6	160	51.8169
-4.41	-2.45	8.83	T90	1.6	161	51.70975
-4.17	-2.45	9.07	T90	1.6	162	52.82815
-4.17	-2.7	8.83	T90	1.6	163	51.3239
-4.17	-2.7	8.58	T90	1.6	164	49.14765
-4.17	-2.45	9.07	T90	1.6	165	52.82815
-4.17	-2.45	8.83	T90	1.6	166	50.68015
-4.17	-2.21	8.83	T90	1.6	167	50.12095
-3.92	-2.21	9.07	T90	1.6	168	51.2577
-4.17	-2.45	8.83	T90	1.6	169	50.68015
-4.17	-2.45	8.83	T90	1.6	170	50.68015
-4.41	-2.45	8.83	T90	1.6	171	51.70975
-4.66	-2.45	8.58	T90	1.6	172	50.66725
-4.41	-2.45	9.07	T90	1.6	173	53.85775
-3.68	-2.45	9.07	T90	1.6	174	50.9049
-4.17	-2.21	8.83	T90	1.6	175	50.12095
-4.41	-2.7	8.58	T90	1.6	176	50.17725
-4.41	-2.21	8.83	T90	1.6	177	51.15055
-4.17	-1.96	9.07	T90	1.6	178	51.7477
-4.17	-2.45	8.83	T90	1.6	179	50.68015
-4.41	-2.45	8.83	T90	1.6	180	51.70975
-3.68	-2.45	9.07	T90	1.6	181	50.9049
-4.17	-2.45	8.83	T90	1.6	182	50.68015
-4.17	-2.21	8.83	T90	1.6	183	50.12095
-4.17	-2.21	8.83	T90	1.6	184	50.12095
-4.17	-2.21	8.83	T90	1.6	185	50.12095
-4.17	-2.45	8.83	T90	1.6	186	50.68015
-4.17	-2.45	8.58	T90	1.6	187	48.5039
-4.17	-2.45	8.83	T90	1.6	188	50.68015
-4.17	-1.96	8.83	T90	1.6	189	49.5997
-4.41	-1.96	8.83	T90	1.6	190	50.6293
-4.66	-1.96	8.83	T90	1.6	191	51.76305
-4.9	-1.96	8.58	T90	1.6	192	50.734
-4.41	-1.96	8.83	T90	1.6	193	50.6293
-3.92	-1.96	9.07	T90	1.6	194	50.73645
-4.41	-2.21	8.83	T90	1.6	195	51.15055
-4.41	-1.96	9.07	T90	1.6	196	52.7773
-4.17	-2.21	9.07	T90	1.6	197	52.26895
-4.17	-2.45	8.83	T90	1.6	198	50.68015
-4.17	-2.21	8.83	T90	1.6	199	50.12095
-4.17	-2.7	8.83	T90	1.6	200	51.3239
-4.17	-2.45	8.83	T90	1.6	201	50.68015
-4.17	-2.45	8.58	T90	1.6	202	48.5039
-4.41	-2.94	8.83	T90	1.6	203	53.0303
-4.17	-2.21	8.83	T90	1.6	204	50.12095
-3.92	-2.21	8.83	T90	1.6	205	49.1097
-3.92	-2.21	9.07	T90	1.6	206	51.2577
-4.41	-2.7	8.83	T90	1.6	207	52.3535
-4.17	-2.45	8.58	T90	1.6	208	48.5039
-4.17	-2.45	8.83	T90	1.6	209	50.68015
-3.92	-2.21	9.07	T90	1.6	210	51.2577
-3.92	-2.21	9.07	T90	1.6	211	51.2577
-4.41	-1.96	8.83	T90	1.6	212	50.6293
-4.17	-1.96	8.83	T90	1.6	213	49.5997
-4.41	-1.96	8.58	T90	1.6	214	48.45305
-4.17	-1.96	9.07	T90	1.6	215	51.7477
-4.41	-2.21	9.07	T90	1.6	216	53.29855
-3.92	-1.72	9.07	T90	1.6	217	50.29485
-3.92	-1.96	8.83	T90	1.6	218	48.58845
-3.92	-2.45	8.83	T90	1.6	219	49.6689
-4.41	-2.45	9.07	T90	1.6	220	53.85775
-4.66	-2.21	8.58	T90	1.6	221	50.10805
-4.41	-2.7	8.58	T90	1.6	222	50.17725
-3.68	-2.45	9.07	T90	1.6	223	50.9049
-3.68	-2.45	8.83	T90	1.6	224	48.7569
-4.17	-3.19	8.83	T90	1.6	225	52.76695
-4.17	-2.94	8.58	T90	1.6	226	49.82445
-3.68	-2.45	9.07	T90	1.6	227	50.9049
-4.17	-2.45	9.07	T90	1.6	228	52.82815
-4.17	-2.45	9.07	T90	1.6	229	52.82815
-4.17	-2.7	8.58	T90	1.6	230	49.14765
-4.17	-2.45	9.07	T90	1.6	231	52.82815
-4.17	-2.94	8.58	T90	1.6	232	49.82445
-4.17	-2.45	8.83	T90	1.6	233	50.68015
-4.17	-2.45	9.07	T90	1.6	234	52.82815
-4.17	-2.45	8.83	T90	1.6	235	50.68015
-4.17	-2.94	8.83	T90	1.6	236	52.0007
-4.41	-2.45	9.07	T90	1.6	237	53.85775
-4.41	-2.94	8.83	T90	1.6	238	53.0303
-3.92	-2.7	9.07	T90	1.6	239	52.46065
-3.92	-2.45	8.83	T90	1.6	240	49.6689
-3.92	-2.21	9.07	T90	1.6	241	51.2577
-4.17	-2.21	8.83	T90	1.6	242	50.12095
-4.66	-2.7	8.58	T90	1.6	243	51.311
-3.92	-2.21	8.83	T90	1.6	244	49.1097
-4.17	-2.21	8.83	T90	1.6	245	50.12095
-4.17	-2.45	8.83	T90	1.6	246	50.68015
-4.17	-2.21	8.58	T90	1.6	247	47.9447
-4.17	-2.7	8.83	T90	1.6	248	51.3239
-4.17	-2.45	8.83	T90	1.6	249	50.68015
-4.66	-2.7	8.58	T90	1.6	250	51.311
-4.41	-2.45	8.34	T90	1.6	251	47.5031
-3.92	-1.96	8.83	T90	1.6	252	48.58845
-4.66	-2.21	8.58	T90	1.6	253	50.10805
-4.9	-2.45	8.58	T90	1.6	254	51.81445
-4.66	-1.96	9.07	T90	1.6	255	53.91105
-4.41	-1.72	8.83	T90	1.6	256	50.1877
-4.66	-1.72	8.83	T90	1.6	257	51.32145
-4.41	-2.45	8.58	T90	1.6	258	49.5335
-4.41	-1.96	8.83	T90	1.6	259	50.6293
-4.17	-2.21	8.58	T90	1.6	260	47.9447
-4.41	-2.21	8.83	T90	1.6	261	51.15055
-4.17	-1.96	8.83	T90	1.6	262	49.5997
-4.17	-2.21	8.83	T90	1.6	263	50.12095
-4.66	-2.7	8.58	T90	1.6	264	51.311
-4.41	-2.45	8.83	T90	1.6	265	51.70975
-4.41	-2.7	9.07	T90	1.6	266	54.5015
-4.41	-2.94	8.58	T90	1.6	267	50.85405
-3.92	-2.45	8.83	T90	1.6	268	49.6689
-4.17	-2.45	8.83	T90	1.6	269	50.68015
-3.68	-1.96	9.07	T90	1.6	270	49.82445
-4.17	-1.96	8.83	T90	1.6	271	49.5997
-4.9	-2.94	8.58	T90	1.6	272	53.135
-4.17	-2.45	8.83	T90	1.6	273	50.68015
-4.17	-2.45	8.83	T90	1.6	274	50.68015
-4.17	-1.96	9.07	T90	1.6	275	51.7477
-4.17	-2.45	8.83	T90	1.6	276	50.68015
-4.17	-2.21	8.83	T90	1.6	277	50.12095
-4.17	-2.21	8.58	T90	1.6	278	47.9447
-4.66	-2.21	8.83	T90	1.6	279	52.2843
-4.17	-2.7	8.58	T90	1.6	280	49.14765
-3.92	-2.45	8.83	T90	1.6	281	49.6689
-4.17	-2.21	8.83	T90	1.6	282	50.12095
-4.17	-2.21	8.83	T90	1.6	283	50.12095
-4.66	-2.7	8.58	T90	1.6	284	51.311
-4.41	-2.94	8.58	T90	1.6	285	50.85405
-4.17	-2.45	8.83	T90	1.6	286	50.68015
-4.66	-2.7	8.58	T90	1.6	287	51.311
-4.41	-3.19	8.83	T90	1.6	288	53.79655
-3.92	-2.94	8.83	T90	1.6	289	50.98945
-4.17	-2.7	8.58	T90	1.6	290	49.14765
-4.17	-2.45	8.83	T90	1.6	291	50.68015
-4.66	-2.45	8.83	T90	1.6	292	52.8435
-3.92	-2.7	8.83	T90	1.6	293	50.31265
-3.92	-2.45	9.07	T90	1.6	294	51.8169
-4.66	-2.7	8.58	T90	1.6	295	51.311
-4.41	-2.45	8.83	T90	1.6	296	51.70975
-4.17	-3.19	8.58	T90	1.6	297	50.5907
-3.68	-3.43	8.58	T90	1.6	298	49.46185
-4.17	-2.94	8.58	T90	1.6	299	49.82445
-4.41	-2.94	8.58	T90	1.6	300	50.85405
-4.17	-2.94	8.83	T90	1.6	301	52.0007
-4.17	-2.7	8.58	T90	1.6	302	49.14765
-4.17	-3.19	8.58	T90	1.6	303	50.5907
-4.41	-3.19	8.58	T90	1.6	304	51.6203
-3.68	-2.94	8.83	T90	1.6	305	50.07745
-4.17	-2.45	9.07	T90	1.6	306	52.82815
-4.41	-2.7	8.83	T90	1.6	307	52.3535
-4.41	-2.94	8.58	T90	1.6	308	50.85405
-3.92	-3.19	8.83	T90	1.6	309	51.7557
-4.17	-2.7	8.83	T90	1.6	310	51.3239
-3.68	-2.45	8.83	T90	1.6	311	48.7569
-4.17	-2.94	8.58	T90	1.6	312	49.82445
-4.66	-2.7	8.58	T90	1.6	313	51.311
-4.66	-2.7	8.83	T90	1.6	314	53.48725
-4.17	-2.45	9.07	T90	1.6	315	52.82815
-4.41	-2.7	8.58	T90	1.6	316	50.17725
-4.66	-2.94	8.58	T90	1.6	317	51.9878
-4.17	-2.45	8.58	T90	1.6	318	48.5039
-4.17	-2.94	8.83	T90	1.6	319	52.0007
-4.17	-2.21	9.07	T90	1.6	320	52.26895
-3.92	-2.45	9.07	T90	1.6	321	51.8169
-3.92	-2.94	8.83	T90	1.6	322	50.98945
-4.17	-2.45	9.07	T90	1.6	323	52.82815
-4.17	-2.94	8.58	T90	1.6	324	49.82445
-3.92	-2.7	8.83	T90	1.6	325	50.31265
-4.17	-2.45	8.83	T90	1.6	326	50.68015
-3.92	-2.45	8.83	T90	1.6	327	49.6689
-4.17	-2.94	9.07	T90	1.6	328	54.1487
-4.17	-2.45	8.83	T90	1.6	329	50.68015
-4.17	-2.7	8.83	T90	1.6	330	51.3239
-4.17	-2.45	8.58	T90	1.6	331	48.5039
-4.17	-2.94	8.83	T90	1.6	332	52.0007
-4.41	-2.94	8.58	T90	1.6	333	50.85405
-4.9	-2.94	8.34	T90	1.6	334	51.1046
-4.17	-2.7	8.58	T90	1.6	335	49.14765
-3.68	-2.7	9.07	T90	1.6	336	51.54865
-4.17	-3.19	8.83	T90	1.6	337	52.76695
-4.66	-2.94	8.58	T90	1.6	338	51.9878
-4.9	-2.7	8.58	T90	1.6	339	52.4582
-4.41	-3.19	8.58	T90	1.6	340	51.6203
-4.17	-2.7	8.58	T90	1.6	341	49.14765
-3.68	-2.94	8.58	T90	1.6	342	47.9012
-3.92	-2.7	8.83	T90	1.6	343	50.31265
-3.92	-3.19	8.83	T90	1.6	344	51.7557
-4.17	-2.45	8.83	T90	1.6	345	50.68015
-4.66	-2.45	8.83	T90	1.6	346	52.8435
-3.68	-2.45	9.07	T90	1.6	347	50.9049
-3.68	-2.94	9.07	T90	1.6	348	52.22545
-4.17	-2.45	8.83	T90	1.6	349	50.68015
-4.17	-2.45	8.83	T90	1.6	350	50.68015
-4.41	-3.19	8.58	T90	1.6	351	51.6203
-4.9	-2.7	8.58	T90	1.6	352	52.4582
-4.41	-2.45	8.83	T90	1.6	353	51.70975
-4.41	-2.45	9.07	T90	1.6	354	53.85775
-4.17	-2.45	9.07	T90	1.6	355	52.82815
-4.41	-2.7	8.58	T90	1.6	356	50.17725
-4.41	-2.45	8.58	T90	1.6	357	49.5335
-4.17	-2.45	8.58	T90	1.6	358	48.5039
-3.92	-2.45	8.83	T90	1.6	359	49.6689
-4.17	-2.45	8.83	T90	1.6	360	50.68015
-4.17	-2.45	8.83	T90	1.6	361	50.68015
-4.66	-2.94	8.58	T90	1.6	362	51.9878
-3.92	-2.45	8.58	T90	1.6	363	47.49265
-3.92	-1.96	8.83	T90	1.6	364	48.58845
-4.41	-2.45	8.58	T90	1.6	365	49.5335
-3.92	-2.21	8.83	T90	1.6	366	49.1097
-4.17	-2.45	8.83	T90	1.6	367	50.68015
-4.9	-2.94	8.58	T90	1.6	368	53.135
-4.17	-2.45	8.83	T90	1.6	369	50.68015
-4.41	-2.45	8.83	T90	1.6	370	51.70975
-4.17	-2.45	9.07	T90	1.6	371	52.82815
-4.17	-2.21	8.83	T90	1.6	372	50.12095
-4.66	-2.45	8.58	T90	1.6	373	50.66725
-4.41	-2.7	8.58	T90	1.6	374	50.17725
-4.41	-2.7	8.58	T90	1.6	375	50.17725
-4.41	-2.7	8.58	T90	1.6	376	50.17725
-4.17	-2.21	8.58	T90	1.6	377	47.9447
-4.9	-2.94	8.58	T90	1.6	378	53.135
-4.41	-2.45	8.58	T90	1.6	379	49.5335
-4.17	-2.45	8.58	T90	1.6	380	48.5039
-4.17	-2.45	8.83	T90	1.6	381	50.68015
-4.41	-2.45	8.58	T90	1.6	382	49.5335
-3.92	-2.7	9.07	T90	1.6	383	52.46065
-4.66	-2.21	8.83	T90	1.6	384	52.2843
-3.92	-2.7	8.83	T90	1.6	385	50.31265
-3.68	-2.7	8.83	T90	1.6	386	49.40065
-4.17	-2.94	8.58	T90	1.6	387	49.82445
-3.68	-2.45	8.83	T90	1.6	388	48.7569
-3.43	-2.7	9.07	T90	1.6	389	50.6599
-4.17	-2.94	8.83	T90	1.6	390	52.0007
-4.17	-2.45	8.83	T90	1.6	391	50.68015
-4.17	-2.94	8.58	T90	1.6	392	49.82445
-4.17	-2.7	8.58	T90	1.6	393	49.14765
-4.17	-2.94	8.83	T90	1.6	394	52.0007
-4.17	-2.45	8.83	T90	1.6	395	50.68015
-4.41	-2.94	8.58	T90	1.6	396	50.85405
-4.17	-2.45	8.58	T90	1.6	397	48.5039
-4.17	-2.7	8.83	T90	1.6	398	51.3239
-4.17	-2.7	8.58	T90	1.6	399	49.14765
-4.41	-2.94	8.58	T90	1.6	400	50.85405
-4.66	-2.45	8.58	T90	1.6	401	50.66725
-4.66	-2.94	8.58	T90	1.6	402	51.9878
-4.41	-2.94	8.58	T90	1.6	403	50.85405
-4.41	-2.7	8.83	T90	1.6	404	52.3535
-4.17	-2.7	8.83	T90	1.6	405	51.3239
-4.17	-3.19	8.58	T90	1.6	406	50.5907
-4.17	-2.45	8.83	T90	1.6	407	50.68015
-4.17	-2.21	8.83	T90	1.6	408	50.12095
-4.9	-2.94	8.58	T90	1.6	409	53.135
-4.66	-2.45	8.83	T90	1.6	410	52.8435
-3.92	-2.45	8.83	T90	1.6	411	49.6689
-3.92	-2.45	8.83	T90	1.6	412	49.6689
-4.17	-2.94	9.07	T90	1.6	413	54.1487
-3.68	-2.21	9.07	T90	1.6	414	50.3457
-3.92	-2.7	9.07	T90	1.6	415	52.46065
-4.41	-2.45	8.83	T90	1.6	416	51.70975
-4.17	-2.45	8.83	T90	1.6	417	50.68015
-3.68	-2.45	8.83	T90	1.6	418	48.7569
-3.92	-2.94	8.83	T90	1.6	419	50.98945
-4.17	-2.45	8.58	T90	1.6	420	48.5039
-4.66	-3.43	8.58	T90	1.6	421	53.54845
-4.17	-2.94	8.83	T90	1.6	422	52.0007
-4.17	-2.94	8.83	T90	1.6	423	52.0007
-3.68	-2.94	9.07	T90	1.6	424	52.22545
-3.92	-2.94	8.83	T90	1.6	425	50.98945
-4.17	-2.94	8.83	T90	1.6	426	52.0007
-3.68	-2.7	8.83	T90	1.6	427	49.40065
-3.92	-2.94	8.83	T90	1.6	428	50.98945
-3.92	-2.45	8.83	T90	1.6	429	49.6689
-4.17	-2.7	8.58	T90	1.6	430	49.14765
-4.66	-2.45	8.83	T90	1.6	431	52.8435
-3.68	-2.94	8.83	T90	1.6	432	50.07745
-4.17	-2.45	9.07	T90	1.6	433	52.82815
-4.17	-2.7	9.07	T90	1.6	434	53.4719
-4.41	-2.45	8.83	T90	1.6	435	51.70975
-3.68	-2.7	8.83	T90	1.6	436	49.40065
-4.17	-2.45	8.83	T90	1.6	437	50.68015
-4.66	-2.45	8.83	T90	1.6	438	52.8435
-4.41	-2.45	8.83	T90	1.6	439	51.70975
-4.17	-2.94	8.83	T90	1.6	440	52.0007
-4.17	-2.7	8.58	T90	1.6	441	49.14765
-3.92	-2.7	8.83	T90	1.6	442	50.31265
-3.92	-2.45	8.83	T90	1.6	443	49.6689
-4.41	-2.7	8.83	T90	1.6	444	52.3535
-4.66	-2.21	8.58	T90	1.6	445	50.10805
-4.17	-2.45	8.83	T90	1.6	446	50.68015
-4.17	-2.21	9.07	T90	1.6	447	52.26895
-4.41	-2.21	8.83	T90	1.6	448	51.15055
-4.66	-2.94	8.58	T90	1.6	449	51.9878
-4.9	-2.94	8.58	T90	1.6	450	53.135
-4.66	-2.7	8.58	T90	1.6	451	51.311
-4.41	-2.45	8.58	T90	1.6	452	49.5335
-4.41	-2.45	8.58	T90	1.6	453	49.5335
-4.17	-2.45	8.83	T90	1.6	454	50.68015
-3.92	-2.45	9.07	T90	1.6	455	51.8169
-4.41	-2.45	8.58	T90	1.6	456	49.5335
-4.17	-2.7	8.58	T90	1.6	457	49.14765
-4.17	-3.19	8.58	T90	1.6	458	50.5907
-4.41	-2.94	8.58	T90	1.6	459	50.85405
-4.9	-3.19	8.58	T90	1.6	460	53.90125
-4.41	-2.45	8.58	T90	1.6	461	49.5335
-4.17	-2.94	8.58	T90	1.6	462	49.82445
-4.17	-2.94	8.58	T90	1.6	463	49.82445
-4.66	-2.7	8.58	T90	1.6	464	51.311
-4.41	-2.94	8.83	T90	1.6	465	53.0303
-4.41	-2.7	8.58	T90	1.6	466	50.17725
-4.41	-2.94	8.58	T90	1.6	467	50.85405
-4.17	-2.45	8.58	T90	1.6	468	48.5039
-4.17	-2.45	8.83	T90	1.6	469	50.68015
-3.68	-2.7	9.07	T90	1.6	470	51.54865
-4.17	-2.7	8.83	T90	1.6	471	51.3239
-4.66	-2.94	8.58	T90	1.6	472	51.9878
-4.66	-3.19	8.58	T90	1.6	473	52.75405
-4.66	-2.45	8.83	T90	1.6	474	52.8435
-4.41	-2.7	8.58	T90	1.6	475	50.17725
-3.92	-2.94	8.83	T90	1.6	476	50.98945
-4.41	-3.19	8.83	T90	1.6	477	53.79655
-3.92	-2.45	8.83	T90	1.6	478	49.6689
-4.17	-2.45	8.83	T90	1.6	479	50.68015
-4.17	-2.45	8.83	T90	1.6	480	50.68015
-3.68	-2.7	8.83	T90	1.6	481	49.40065
-3.92	-2.7	9.07	T90	1.6	482	52.46065
-4.41	-2.7	8.83	T90	1.6	483	52.3535
-4.41	-2.45	8.58	T90	1.6	484	49.5335
-4.66	-2.45	8.83	T90	1.6	485	52.8435
-4.17	-2.45	8.58	T90	1.6	486	48.5039
-4.17	-2.7	8.58	T90	1.6	487	49.14765
-4.41	-2.45	8.83	T90	1.6	488	51.70975
-4.41	-2.7	8.58	T90	1.6	489	50.17725
-4.41	-2.7	8.58	T90	1.6	490	50.17725
-4.66	-2.7	8.58	T90	1.6	491	51.311
-4.41	-2.45	8.58	T90	1.6	492	49.5335
-4.66	-2.45	8.58	T90	1.6	493	50.66725
-4.17	-2.45	8.58	T90	1.6	494	48.5039
-4.17	-2.7	8.58	T90	1.6	495	49.14765
-4.66	-2.45	8.58	T90	1.6	496	50.66725
-4.17	-2.7	8.83	T90	1.6	497	51.3239
-4.17	-2.45	8.58	T90	1.6	498	48.5039
-4.17	-2.45	8.83	T90	1.6	499	50.68015
[truncated: 4,498 more rows]
