# Supplementary material for: Developing a full-scale shaking codend to reduce the capture of small fish
Source: PLoS One. 2023 Jan 23;18(1):e0280751. doi: 10.1371/journal.pone.0280751 (PMC9870171; doi:10.1371/journal.pone.0280751)
Supplement: S1 Data — (ZIP) [file pone.0280751.s003.zip › Supplemental_Data/Amplitude_Ratio/shaking_Amplitude_Ratio.txt]

Shaking_ratio	Flow_Speed	Codend
0.31581686746988	1.8	Shaking
0.29653734939759	1.8	Shaking
0.291334939759036	1.8	Shaking
0.21482891566265	1.8	Shaking
0.294395180722892	1.8	Shaking
0.158826506024096	1.8	Shaking
0.281236144578314	1.8	Shaking
0.342746987951807	1.8	Shaking
0.266240963855422	1.8	Shaking
0.171679518072289	1.8	Shaking
0.252163855421687	1.8	Shaking
0.211156626506024	1.8	Shaking
0.323467469879518	1.8	Shaking
0.220949397590361	1.8	Shaking
0.196773493975904	1.8	Shaking
0.210850602409639	1.8	Shaking
0.220949397590361	1.8	Shaking
0.194019277108434	1.8	Shaking
0.264404819277109	1.8	Shaking
0.257978313253012	1.8	Shaking
0.280624096385542	1.8	Shaking
0.198915662650602	1.8	Shaking
0.261344578313253	1.8	Shaking
0.266546987951807	1.8	Shaking
0.365698795180723	1.8	Shaking
0.313674698795181	1.8	Shaking
0.180860240963855	1.8	Shaking
0.24849156626506	1.8	Shaking
0.145667469879518	1.8	Shaking
0.25124578313253	1.8	Shaking
0.15790843373494	1.8	Shaking
0.230130120481928	1.8	Shaking
0.305718072289157	1.8	Shaking
0.180860240963855	1.8	Shaking
0.334484337349398	1.8	Shaking
0.24512530120482	1.8	Shaking
0.213910843373494	1.8	Shaking
0.308472289156627	1.8	Shaking
0.242371084337349	1.8	Shaking
0.230130120481928	1.8	Shaking
0.19218313253012	1.8	Shaking
0.23135421686747	1.8	Shaking
0.317653012048193	1.8	Shaking
0.231048192771084	1.8	Shaking
0.276339759036145	1.8	Shaking
0.330812048192771	1.8	Shaking
0.246349397590362	1.8	Shaking
0.286744578313253	1.8	Shaking
0.134650602409638	1.8	Shaking
0.26226265060241	1.8	Shaking
0.270525301204819	1.8	Shaking
0.257060240963855	1.8	Shaking
0.284296385542169	1.8	Shaking
0.25124578313253	1.8	Shaking
0.171985542168675	1.8	Shaking
0.25124578313253	1.8	Shaking
0.286438554216867	1.8	Shaking
0.282460240963855	1.8	Shaking
0.233190361445783	1.8	Shaking
0.312450602409639	1.8	Shaking
0.268383132530121	1.8	Shaking
0.289498795180723	1.8	Shaking
0.286438554216867	1.8	Shaking
0.321631325301205	1.8	Shaking
0.29929156626506	1.8	Shaking
0.298679518072289	1.8	Shaking
0.289498795180723	1.8	Shaking
0.256142168674699	1.8	Shaking
0.207790361445783	1.8	Shaking
0.25950843373494	1.8	Shaking
0.305718072289157	1.8	Shaking
0.222173493975904	1.8	Shaking
0.178106024096386	1.8	Shaking
0.115677108433735	1.8	Shaking
0.2794	1.8	Shaking
0.315510843373494	1.8	Shaking
0.298679518072289	1.8	Shaking
0.289498795180723	1.8	Shaking
0.289192771084337	1.8	Shaking
0.287356626506024	1.8	Shaking
0.289192771084338	1.8	Shaking
0.216971084337349	1.8	Shaking
0.242371084337349	1.8	Shaking
0.377939759036145	1.8	Shaking
0.33570843373494	1.8	Shaking
0.257060240963855	1.8	Shaking
0.255224096385542	1.8	Shaking
0.277257831325301	1.8	Shaking
0.140465060240964	1.8	Shaking
0.331424096385542	1.8	Shaking
0.269301204819278	1.8	Shaking
0.2794	1.8	Shaking
0.253081927710843	1.8	Shaking
0.245125301204819	1.8	Shaking
0.217277108433735	1.8	Shaking
0.22309156626506	1.8	Shaking
0.22309156626506	1.8	Shaking
0.264098795180723	1.8	Shaking
0.349785542168675	1.8	Shaking
0.222173493975904	1.8	Shaking
0.305718072289157	1.8	Shaking
0.283378313253012	1.8	Shaking
0.278481927710844	1.8	Shaking
0.170761445783132	1.8	Shaking
0.309696385542169	1.8	Shaking
0.216971084337349	1.8	Shaking
0.256142168674699	1.8	Shaking
0.232272289156627	1.8	Shaking
0.235332530120482	1.8	Shaking
0.219113253012048	1.8	Shaking
0.29929156626506	1.8	Shaking
0.330506024096386	1.8	Shaking
0.235026506024096	1.8	Shaking
0.292559036144579	1.8	Shaking
0.246349397590362	1.8	Shaking
0.266240963855422	1.8	Shaking
0.2794	1.8	Shaking
0.207790361445783	1.8	Shaking
0.325609638554217	1.8	Shaking
0.256448192771085	1.8	Shaking
0.32469156626506	1.8	Shaking
0.282460240963855	1.8	Shaking
0.295619277108433	1.8	Shaking
0.305412048192771	1.8	Shaking
0.2794	1.8	Shaking
0.169843373493976	1.8	Shaking
0.369983132530121	1.8	Shaking
0.246961445783133	1.8	Shaking
0.260426506024096	1.8	Shaking
0.139853012048193	1.8	Shaking
0.201975903614458	1.8	Shaking
0.246349397590362	1.8	Shaking
0.239310843373494	1.8	Shaking
0.264404819277109	1.8	Shaking
0.25124578313253	1.8	Shaking
0.231048192771084	1.8	Shaking
0.291640963855422	1.8	Shaking
0.302351807228916	1.8	Shaking
0.24022891566265	1.8	Shaking
0.169843373493976	1.8	Shaking
0.233190361445783	1.8	Shaking
0.297761445783133	1.8	Shaking
0.185756626506024	1.8	Shaking
0.222173493975904	1.8	Shaking
0.220031325301205	1.8	Shaking
0.235944578313253	1.8	Shaking
0.254306024096386	1.8	Shaking
0.228906024096385	1.8	Shaking
0.288580722891566	1.8	Shaking
0.320713253012048	1.8	Shaking
0.311838554216868	1.8	Shaking
0.277257831325301	1.8	Shaking
0.25124578313253	1.8	Shaking
0.127612048192771	1.8	Shaking
0.177187951807229	1.8	Shaking
0.304493975903614	1.8	Shaking
0.285520481927711	1.8	Shaking
0.179942168674699	1.8	Shaking
0.27113734939759	1.8	Shaking
0.270219277108434	1.8	Shaking
0.294395180722892	1.8	Shaking
0.229212048192771	1.8	Shaking
0.276339759036145	1.8	Shaking
0.263180722891566	1.8	Shaking
0.252163855421687	1.8	Shaking
0.280624096385542	1.8	Shaking
0.224009638554217	1.8	Shaking
0.302657831325301	1.8	Shaking
0.344583132530121	1.8	Shaking
0.25124578313253	1.8	Shaking
0.268689156626506	1.8	Shaking
0.2794	1.8	Shaking
0.289498795180723	1.8	Shaking
0.236250602409639	1.8	Shaking
0.287356626506024	1.8	Shaking
0.195855421686747	1.8	Shaking
0.299597590361446	1.8	Shaking
0.30755421686747	1.8	Shaking
0.180860240963855	1.8	Shaking
0.263486746987952	1.8	Shaking
0.25124578313253	1.8	Shaking
0.291640963855422	1.8	Shaking
0.297455421686747	1.8	Shaking
0.231966265060241	1.8	Shaking
0.309696385542169	1.8	Shaking
0.314592771084337	1.8	Shaking
0.197997590361446	1.8	Shaking
0.200139759036145	1.8	Shaking
0.261344578313253	1.8	Shaking
0.1778	1.8	Shaking
0.286438554216867	1.8	Shaking
0.171985542168675	1.8	Shaking
0.318571084337349	1.8	Shaking
0.222173493975904	1.8	Shaking
0.263486746987952	1.8	Shaking
0.237168674698795	1.8	Shaking
0.289498795180723	1.8	Shaking
0.20595421686747	1.6	Shaking
0.179942168674699	1.6	Shaking
0.23410843373494	1.6	Shaking
0.219113253012048	1.6	Shaking
0.214828915662651	1.6	Shaking
0.371819277108434	1.6	Shaking
0.244207228915663	1.6	Shaking
0.230130120481928	1.6	Shaking
0.249103614457831	1.6	Shaking
0.273279518072289	1.6	Shaking
0.263486746987952	1.6	Shaking
0.204118072289157	1.6	Shaking
0.280318072289157	1.6	Shaking
0.192795180722891	1.6	Shaking
0.252469879518072	1.6	Shaking
0.276339759036145	1.6	Shaking
0.175963855421687	1.6	Shaking
0.18606265060241	1.6	Shaking
0.189122891566265	1.6	Shaking
0.183920481927711	1.6	Shaking
0.150869879518072	1.6	Shaking
0.250021686746988	1.6	Shaking
0.230130120481928	1.6	Shaking
0.237168674698795	1.6	Shaking
0.281542168674699	1.6	Shaking
0.285214457831325	1.6	Shaking
0.181778313253012	1.6	Shaking
0.268383132530121	1.6	Shaking
0.216971084337349	1.6	Shaking
0.237168674698795	1.6	Shaking
0.290722891566265	1.6	Shaking
0.309390361445783	1.6	Shaking
0.288580722891566	1.6	Shaking
0.295619277108434	1.6	Shaking
0.272361445783132	1.6	Shaking
0.209014457831325	1.6	Shaking
0.254306024096385	1.6	Shaking
0.269301204819277	1.6	Shaking
0.300515662650602	1.6	Shaking
0.237168674698795	1.6	Shaking
0.293477108433735	1.6	Shaking
0.280318072289157	1.6	Shaking
0.238392771084337	1.6	Shaking
0.19493734939759	1.6	Shaking
0.287356626506024	1.6	Shaking
0.249409638554217	1.6	Shaking
0.190040963855422	1.6	Shaking
0.284602409638554	1.6	Shaking
0.224009638554217	1.6	Shaking
0.277257831325301	1.6	Shaking
0.268689156626506	1.6	Shaking
0.339686746987952	1.6	Shaking
0.249409638554217	1.6	Shaking
0.216971084337349	1.6	Shaking
0.294701204819277	1.6	Shaking
0.211768674698795	1.6	Shaking
0.222173493975904	1.6	Shaking
0.25124578313253	1.6	Shaking
0.24512530120482	1.6	Shaking
0.235026506024096	1.6	Shaking
0.260120481927711	1.6	Shaking
0.280318072289157	1.6	Shaking
0.308472289156627	1.6	Shaking
0.240228915662651	1.6	Shaking
0.219113253012048	1.6	Shaking
0.258590361445784	1.6	Shaking
0.275421686746988	1.6	Shaking
0.256448192771084	1.6	Shaking
0.257366265060241	1.6	Shaking
0.263486746987952	1.6	Shaking
0.244207228915663	1.6	Shaking
0.221255421686747	1.6	Shaking
0.243289156626506	1.6	Shaking
0.247267469879518	1.6	Shaking
0.205036144578313	1.6	Shaking
0.245125301204819	1.6	Shaking
0.273279518072289	1.6	Shaking
0.264404819277108	1.6	Shaking
0.266240963855422	1.6	Shaking
0.202893975903614	1.6	Shaking
0.286438554216867	1.6	Shaking
0.150869879518072	1.6	Shaking
0.269301204819277	1.6	Shaking
0.249409638554217	1.6	Shaking
0.190040963855422	1.6	Shaking
0.199221686746988	1.6	Shaking
0.274503614457831	1.6	Shaking
0.311532530120482	1.6	Shaking
0.290416867469879	1.6	Shaking
0.197997590361446	1.6	Shaking
0.229212048192771	1.6	Shaking
0.192183132530121	1.6	Shaking
0.275421686746988	1.6	Shaking
0.257366265060241	1.6	Shaking
0.240228915662651	1.6	Shaking
0.217889156626506	1.6	Shaking
0.192795180722892	1.6	Shaking
0.267465060240964	1.6	Shaking
0.243289156626506	1.6	Shaking
0.243289156626506	1.6	Shaking
0.218195180722891	1.6	Shaking
0.286438554216867	1.6	Shaking
0.215746987951807	1.6	Shaking
0.25950843373494	1.6	Shaking
0.26838313253012	1.6	Shaking
0.272361445783132	1.6	Shaking
0.181778313253012	1.6	Shaking
0.244207228915663	1.6	Shaking
0.201975903614458	1.6	Shaking
0.253387951807229	1.6	Shaking
0.344583132530121	1.6	Shaking
0.325609638554217	1.6	Shaking
0.233190361445783	1.6	Shaking
0.276339759036145	1.6	Shaking
0.301433734939759	1.6	Shaking
0.302351807228916	1.6	Shaking
0.216971084337349	1.6	Shaking
0.232272289156627	1.6	Shaking
0.29653734939759	1.6	Shaking
0.266546987951808	1.6	Shaking
0.262262650602409	1.6	Shaking
0.246043373493976	1.6	Shaking
0.155766265060241	1.6	Shaking
0.224315662650602	1.6	Shaking
0.201975903614458	1.6	Shaking
0.217889156626506	1.6	Shaking
0.220949397590362	1.6	Shaking
0.239310843373494	1.6	Shaking
0.305412048192771	1.6	Shaking
0.269607228915663	1.6	Shaking
0.210238554216868	1.6	Shaking
0.181778313253012	1.6	Shaking
0.219113253012048	1.6	Shaking
0.275421686746988	1.6	Shaking
0.149951807228915	1.6	Shaking
0.249103614457831	1.6	Shaking
0.219113253012048	1.6	Shaking
0.199833734939759	1.6	Shaking
0.232884337349398	1.6	Shaking
0.23410843373494	1.6	Shaking
0.274503614457831	1.6	Shaking
0.186980722891567	1.6	Shaking
0.218195180722891	1.6	Shaking
0.183002409638554	1.6	Shaking
0.28766265060241	1.6	Shaking
0.269301204819277	1.6	Shaking
0.300515662650603	1.6	Shaking
0.202893975903615	1.6	Shaking
0.260426506024096	1.6	Shaking
0.258284337349398	1.6	Shaking
0.284602409638554	1.6	Shaking
0.239310843373494	1.6	Shaking
0.212074698795181	1.6	Shaking
0.234414457831325	1.6	Shaking
0.183002409638554	1.6	Shaking
0.286438554216867	1.6	Shaking
0.247267469879518	1.6	Shaking
0.29378313253012	1.6	Shaking
0.230130120481928	1.6	Shaking
0.250327710843374	1.6	Shaking
0.218195180722892	1.6	Shaking
0.260426506024096	1.6	Shaking
0.189734939759036	1.6	Shaking
0.258284337349398	1.6	Shaking
0.191877108433735	1.6	Shaking
0.211156626506024	1.6	Shaking
0.3048	1.6	Shaking
0.26838313253012	1.6	Shaking
0.260426506024096	1.6	Shaking
0.267159036144578	1.6	Shaking
0.239310843373494	1.6	Shaking
0.167089156626506	1.6	Shaking
0.198303614457832	1.6	Shaking
0.182696385542169	1.6	Shaking
0.256142168674699	1.6	Shaking
0.322549397590362	1.6	Shaking
0.257366265060241	1.4	Shaking
0.253387951807229	1.4	Shaking
0.259202409638554	1.4	Shaking
0.292559036144579	1.4	Shaking
0.308472289156627	1.4	Shaking
0.283378313253012	1.4	Shaking
0.24512530120482	1.4	Shaking
0.237168674698795	1.4	Shaking
0.193101204819277	1.4	Shaking
0.22309156626506	1.4	Shaking
0.267465060240964	1.4	Shaking
0.319795180722891	1.4	Shaking
0.275421686746988	1.4	Shaking
0.270219277108434	1.4	Shaking
0.267465060240964	1.4	Shaking
0.274503614457831	1.4	Shaking
0.26226265060241	1.4	Shaking
0.264404819277109	1.4	Shaking
0.287356626506024	1.4	Shaking
0.30755421686747	1.4	Shaking
0.295313253012049	1.4	Shaking
0.209014457831325	1.4	Shaking
0.234414457831325	1.4	Shaking
0.294395180722892	1.4	Shaking
0.231966265060241	1.4	Shaking
0.265322891566265	1.4	Shaking
0.17504578313253	1.4	Shaking
0.22309156626506	1.4	Shaking
0.284296385542169	1.4	Shaking
0.27664578313253	1.4	Shaking
0.245431325301205	1.4	Shaking
0.194937349397591	1.4	Shaking
0.260120481927711	1.4	Shaking
0.281542168674699	1.4	Shaking
0.291334939759036	1.4	Shaking
0.301739759036145	1.4	Shaking
0.284602409638554	1.4	Shaking
0.231048192771084	1.4	Shaking
0.266240963855422	1.4	Shaking
0.303575903614458	1.4	Shaking
0.282460240963855	1.4	Shaking
0.218195180722891	1.4	Shaking
0.295313253012049	1.4	Shaking
0.228293975903615	1.4	Shaking
0.249103614457831	1.4	Shaking
0.235944578313253	1.4	Shaking
0.264404819277109	1.4	Shaking
0.288580722891566	1.4	Shaking
0.253387951807229	1.4	Shaking
0.208096385542169	1.4	Shaking
0.186980722891566	1.4	Shaking
0.20595421686747	1.4	Shaking
0.227375903614457	1.4	Shaking
0.239310843373494	1.4	Shaking
0.298679518072289	1.4	Shaking
0.196161445783132	1.4	Shaking
0.168007228915662	1.4	Shaking
0.306636144578313	1.4	Shaking
0.148727710843374	1.4	Shaking
0.142607228915662	1.4	Shaking
0.277563855421687	1.4	Shaking
0.253387951807229	1.4	Shaking
0.229212048192771	1.4	Shaking
0.256142168674699	1.4	Shaking
0.249409638554217	1.4	Shaking
0.280318072289157	1.4	Shaking
0.319795180722891	1.4	Shaking
0.286438554216867	1.4	Shaking
0.266240963855422	1.4	Shaking
0.319795180722891	1.4	Shaking
0.231966265060241	1.4	Shaking
0.268383132530121	1.4	Shaking
0.288274698795181	1.4	Shaking
0.327751807228916	1.4	Shaking
0.340910843373494	1.4	Shaking
0.253387951807229	1.4	Shaking
0.209014457831325	1.4	Shaking
0.210850602409639	1.4	Shaking
0.319795180722892	1.4	Shaking
0.26501686746988	1.4	Shaking
0.258284337349398	1.4	Shaking
0.240534939759036	1.4	Shaking
0.309696385542169	1.4	Shaking
0.220031325301205	1.4	Shaking
0.231048192771084	1.4	Shaking
0.233190361445784	1.4	Shaking
0.312450602409639	1.4	Shaking
0.208096385542169	1.4	Shaking
0.255224096385542	1.4	Shaking
0.224927710843374	1.4	Shaking
0.235944578313253	1.4	Shaking
0.189734939759036	1.4	Shaking
0.261344578313253	1.4	Shaking
0.217889156626506	1.4	Shaking
0.31581686746988	1.4	Shaking
0.281542168674699	1.4	Shaking
0.250327710843373	1.4	Shaking
0.209014457831325	1.4	Shaking
0.250327710843374	1.4	Shaking
0.221255421686747	1.4	Shaking
0.271443373493976	1.4	Shaking
0.267159036144578	1.4	Shaking
0.278481927710843	1.4	Shaking
0.301739759036145	1.4	Shaking
0.272361445783132	1.4	Shaking
0.256448192771085	1.4	Shaking
0.198915662650603	1.4	Shaking
0.283378313253012	1.4	Shaking
0.292559036144578	1.4	Shaking
0.25950843373494	1.4	Shaking
0.24849156626506	1.4	Shaking
0.223397590361446	1.4	Shaking
0.242065060240964	1.4	Shaking
0.203812048192771	1.4	Shaking
0.297761445783133	1.4	Shaking
0.281542168674699	1.4	Shaking
0.296231325301205	1.4	Shaking
0.211156626506024	1.4	Shaking
0.171679518072289	1.4	Shaking
0.292559036144579	1.4	Shaking
0.278481927710843	1.4	Shaking
0.274503614457831	1.4	Shaking
0.209014457831325	1.4	Shaking
0.236250602409639	1.4	Shaking
0.288274698795181	1.4	Shaking
0.26226265060241	1.4	Shaking
0.300515662650602	1.4	Shaking
0.187898795180723	1.4	Shaking
0.254306024096386	1.4	Shaking
0.254306024096386	1.4	Shaking
0.268383132530121	1.4	Shaking
0.315816867469879	1.4	Shaking
0.231048192771084	1.4	Shaking
0.222173493975904	1.4	Shaking
0.272361445783132	1.4	Shaking
0.288274698795181	1.4	Shaking
0.206872289156626	1.4	Shaking
0.248185542168675	1.4	Shaking
0.22309156626506	1.4	Shaking
0.310614457831325	1.4	Shaking
0.281542168674699	1.4	Shaking
0.261344578313253	1.4	Shaking
0.321631325301205	1.4	Shaking
0.255530120481928	1.4	Shaking
0.193101204819277	1.4	Shaking
0.245125301204819	1.4	Shaking
0.246349397590362	1.4	Shaking
0.183002409638554	1.4	Shaking
0.199221686746988	1.4	Shaking
0.223397590361446	1.4	Shaking
0.283378313253012	1.4	Shaking
0.227987951807229	1.4	Shaking
0.250021686746988	1.2	Shaking
0.215134939759036	1.2	Shaking
0.300515662650602	1.2	Shaking
0.25124578313253	1.2	Shaking
0.227987951807229	1.2	Shaking
0.228293975903614	1.2	Shaking
0.258284337349397	1.2	Shaking
0.311532530120482	1.2	Shaking
0.297455421686747	1.2	Shaking
0.211156626506024	1.2	Shaking
0.249103614457831	1.2	Shaking
0.227069879518072	1.2	Shaking
0.254306024096386	1.2	Shaking
0.227375903614458	1.2	Shaking
0.24022891566265	1.2	Shaking
0.237168674698795	1.2	Shaking
0.319489156626506	1.2	Shaking
0.255224096385542	1.2	Shaking
0.260426506024096	1.2	Shaking
0.254306024096386	1.2	Shaking
0.248185542168675	1.2	Shaking
0.231048192771084	1.2	Shaking
0.304493975903614	1.2	Shaking
0.242065060240964	1.2	Shaking
0.343665060240964	1.2	Shaking
0.197997590361446	1.2	Shaking
0.264098795180723	1.2	Shaking
0.270219277108434	1.2	Shaking
0.284602409638554	1.2	Shaking
0.306636144578313	1.2	Shaking
0.148727710843373	1.2	Shaking
0.293477108433735	1.2	Shaking
0.239310843373494	1.2	Shaking
0.240228915662651	1.2	Shaking
0.257060240963856	1.2	Shaking
0.224315662650602	1.2	Shaking
0.302657831325301	1.2	Shaking
0.263180722891566	1.2	Shaking
0.229212048192771	1.2	Shaking
0.291334939759036	1.2	Shaking
0.228293975903614	1.2	Shaking
0.33295421686747	1.2	Shaking
0.186980722891566	1.2	Shaking
0.271443373493976	1.2	Shaking
0.248185542168675	1.2	Shaking
0.278175903614458	1.2	Shaking
0.267159036144579	1.2	Shaking
0.29041686746988	1.2	Shaking
0.23135421686747	1.2	Shaking
0.243289156626506	1.2	Shaking
0.281542168674699	1.2	Shaking
0.218195180722891	1.2	Shaking
0.246349397590361	1.2	Shaking
0.274197590361446	1.2	Shaking
0.179942168674699	1.2	Shaking
0.255224096385542	1.2	Shaking
0.265322891566265	1.2	Shaking
0.226151807228916	1.2	Shaking
0.240228915662651	1.2	Shaking
0.239310843373494	1.2	Shaking
0.281236144578313	1.2	Shaking
0.259202409638554	1.2	Shaking
0.282460240963856	1.2	Shaking
0.28766265060241	1.2	Shaking
0.257366265060241	1.2	Shaking
0.278481927710843	1.2	Shaking
0.221255421686747	1.2	Shaking
0.273585542168675	1.2	Shaking
0.258590361445783	1.2	Shaking
0.256448192771084	1.2	Shaking
0.271443373493976	1.2	Shaking
0.183920481927711	1.2	Shaking
0.198915662650603	1.2	Shaking
0.257366265060241	1.2	Shaking
0.253387951807229	1.2	Shaking
0.226151807228916	1.2	Shaking
0.235026506024096	1.2	Shaking
0.293783132530121	1.2	Shaking
0.190959036144579	1.2	Shaking
0.284296385542169	1.2	Shaking
0.221867469879518	1.2	Shaking
0.260426506024096	1.2	Shaking
0.283378313253012	1.2	Shaking
0.18606265060241	1.2	Shaking
0.274503614457831	1.2	Shaking
0.266240963855422	1.2	Shaking
0.280318072289157	1.2	Shaking
0.267465060240964	1.2	Shaking
0.193101204819277	1.2	Shaking
0.267465060240964	1.2	Shaking
0.227987951807229	1.2	Shaking
0.229212048192771	1.2	Shaking
0.291334939759036	1.2	Shaking
0.23410843373494	1.2	Shaking
0.264098795180723	1.2	Shaking
0.325609638554217	1.2	Shaking
0.313674698795181	1.2	Shaking
0.21421686746988	1.2	Shaking
0.266546987951807	1.2	Shaking
0.212992771084337	1.2	Shaking
0.215134939759036	1.2	Shaking
0.244513253012048	1.2	Shaking
0.244513253012048	1.2	Shaking
0.323773493975904	1.2	Shaking
0.300515662650602	1.2	Shaking
0.320713253012048	1.2	Shaking
0.235026506024097	1.2	Shaking
0.216053012048193	1.2	Shaking
0.212992771084338	1.2	Shaking
0.265322891566265	1.2	Shaking
0.25124578313253	1.2	Shaking
0.293783132530121	1.2	Shaking
0.145667469879518	1.2	Shaking
0.19493734939759	1.2	Shaking
0.280624096385542	1.2	Shaking
0.270219277108434	1.2	Shaking
0.313674698795181	1.2	Shaking
0.216053012048193	1.2	Shaking
0.237168674698795	1.2	Shaking
0.288580722891566	1.2	Shaking
0.261650602409639	1.2	Shaking
0.278481927710843	1.2	Shaking
0.275421686746988	1.2	Shaking
0.248185542168675	1.2	Shaking
0.235332530120482	1.2	Shaking
0.363862650602409	1.2	Shaking
0.254	1.2	Shaking
0.237474698795181	1.2	Shaking
0.264404819277109	1.2	Shaking
0.172903614457831	1.2	Shaking
0.22309156626506	1.2	Shaking
0.29653734939759	1.0	Shaking
0.276339759036145	1.0	Shaking
0.239310843373494	1.0	Shaking
0.250327710843374	1.0	Shaking
0.277563855421687	1.0	Shaking
0.201975903614458	1.0	Shaking
0.188816867469879	1.0	Shaking
0.336932530120482	1.0	Shaking
0.244207228915663	1.0	Shaking
0.224927710843374	1.0	Shaking
0.227069879518072	1.0	Shaking
0.275421686746988	1.0	Shaking
0.204118072289157	1.0	Shaking
0.289498795180723	1.0	Shaking
0.264404819277108	1.0	Shaking
0.286438554216868	1.0	Shaking
0.248185542168675	1.0	Shaking
0.295619277108434	1.0	Shaking
0.185756626506024	1.0	Shaking
0.280318072289157	1.0	Shaking
0.209014457831325	1.0	Shaking
0.310614457831325	1.0	Shaking
0.179024096385542	1.0	Shaking
0.2032	1.0	Shaking
0.238392771084337	1.0	Shaking
0.336932530120482	1.0	Shaking
0.22033734939759	1.0	Shaking
0.261344578313253	1.0	Shaking
0.220031325301205	1.0	Shaking
0.281542168674699	1.0	Shaking
0.213298795180723	1.0	Shaking
0.207178313253012	1.0	Shaking
0.25124578313253	1.0	Shaking
0.215134939759036	1.0	Shaking
0.273585542168675	1.0	Shaking
0.257366265060241	1.0	Shaking
0.291334939759036	1.0	Shaking
0.210238554216868	1.0	Shaking
0.256142168674699	1.0	Shaking
0.280318072289157	1.0	Shaking
0.305412048192771	1.0	Shaking
0.241146987951807	1.0	Shaking
0.276339759036144	1.0	Shaking
0.308472289156627	1.0	Shaking
0.176881927710843	1.0	Shaking
0.25124578313253	1.0	Shaking
0.284296385542169	1.0	Shaking
0.255224096385542	1.0	Shaking
0.217889156626506	1.0	Shaking
0.198915662650603	1.0	Shaking
0.321325301204819	1.0	Shaking
0.280624096385542	1.0	Shaking
0.303575903614458	1.0	Shaking
0.243289156626506	1.0	Shaking
0.257366265060241	1.0	Shaking
0.239310843373494	1.0	Shaking
0.306330120481927	1.0	Shaking
0.270219277108434	1.0	Shaking
0.242371084337349	1.0	Shaking
0.328669879518073	1.0	Shaking
0.280318072289157	1.0	Shaking
0.213298795180723	1.0	Shaking
0.238392771084337	1.0	Shaking
0.30755421686747	1.0	Shaking
0.237168674698795	1.0	Shaking
0.26838313253012	1.0	Shaking
0.265322891566265	1.0	Shaking
0.312756626506024	1.0	Shaking
0.314592771084338	1.0	Shaking
0.292559036144578	1.0	Shaking
0.231048192771084	1.0	Shaking
0.238392771084337	1.0	Shaking
0.294395180722892	1.0	Shaking
0.190959036144578	1.0	Shaking
0.234414457831325	1.0	Shaking
0.288580722891566	1.0	Shaking
0.247267469879518	1.0	Shaking
0.25124578313253	1.0	Shaking
0.180860240963855	1.0	Shaking
0.305412048192771	1.0	Shaking
0.261038554216867	1.0	Shaking
0.249409638554217	1.0	Shaking
0.291640963855422	1.0	Shaking
0.230130120481928	1.0	Shaking
0.231048192771084	1.0	Shaking
0.314592771084337	1.0	Shaking
0.31857108433735	1.0	Shaking
0.258284337349398	1.0	Shaking
0.256448192771085	1.0	Shaking
0.301433734939759	1.0	Shaking
0.219113253012048	1.0	Shaking
0.201057831325301	1.0	Shaking
0.255530120481928	1.0	Shaking
0.216359036144578	1.0	Shaking
0.299597590361446	1.0	Shaking
0.311532530120482	1.0	Shaking
0.29041686746988	1.0	Shaking
0.174739759036145	1.0	Shaking
0.24237108433735	1.0	Shaking
0.328669879518072	1.0	Shaking
0.178718072289157	1.0	Shaking
0.1778	1.0	Shaking
0.326833734939759	1.0	Shaking
0.271443373493976	1.0	Shaking
0.241453012048193	1.0	Shaking
0.272667469879518	1.0	Shaking
0.227069879518072	1.0	Shaking
0.287356626506024	1.0	Shaking
0.278481927710843	1.0	Shaking
0.297455421686747	1.0	Shaking
