# Supplementary material for: Developing a full-scale shaking codend to reduce the capture of small fish
Source: PLoS One. 2023 Jan 23;18(1):e0280751. doi: 10.1371/journal.pone.0280751 (PMC9870171; doi:10.1371/journal.pone.0280751)
Supplement: S1 Data — (ZIP) [file pone.0280751.s003.zip › Supplemental_Data/Amplitude_Ratio/T90_Amplitude_Ratio.txt]

Shaking_ratio	Flow_Speed	Codend
0.0471277108433734	1.8	T90
0.00183614457831308	1.8	T90
0.0290722891566265	1.8	T90
0.00183614457831337	1.8	T90
0.0792602409638556	1.8	T90
0.0119349397590363	1.8	T90
0.0419253012048195	1.8	T90
0.00826265060240959	1.8	T90
0.0627349397590359	1.8	T90
0.0241759036144577	1.8	T90
0.010098795180723	1.8	T90
0.0254000000000001	1.8	T90
0.0823204819277108	1.8	T90
0.0517180722891568	1.8	T90
0.0410072289156623	1.8	T90
0.0189734939759033	1.8	T90
0.033968674698795	1.8	T90
0.0553903614457833	1.8	T90
0.0119349397590363	1.8	T90
0.0153012048192771	1.8	T90
0.0241759036144577	1.8	T90
0.0110168674698796	1.8	T90
0.0725277108433735	1.8	T90
0.00795662650602422	1.8	T90
0.0198915662650605	1.8	T90
0.0281542168674698	1.8	T90
0.00612048192771085	1.8	T90
0.0260120481927711	1.8	T90
0.0563084337349394	1.8	T90
0.056920481927711	1.8	T90
0.00397831325301182	1.8	T90
0.00275421686746977	1.8	T90
0.032132530120482	1.8	T90
0.011934939759036	1.8	T90
0.0361108433734941	1.8	T90
0.0250939759036147	1.8	T90
0.0351927710843374	1.8	T90
0.00703855421686753	1.8	T90
0.0465156626506024	1.8	T90
0.00214216867469902	1.8	T90
0.0201975903614459	1.8	T90
0.0192795180722889	1.8	T90
0.0205036144578313	1.8	T90
0.0269301204819278	1.8	T90
0.0217277108433736	1.8	T90
0.0281542168674698	1.8	T90
0.069161445783133	1.8	T90
0.00306024096385571	1.8	T90
0.0572265060240964	1.8	T90
0.0382530120481928	1.8	T90
0.0624289156626505	1.8	T90
0.0361108433734938	1.8	T90
0.0324385542168676	1.8	T90
0.108638554216867	1.8	T90
0.0073445783132529	1.8	T90
0.0452915662650603	1.8	T90
0.00214216867469874	1.8	T90
0.00795662650602422	1.8	T90
0.0324385542168676	1.8	T90
0.0293783132530119	1.8	T90
0.0342746987951807	1.8	T90
0.0140771084337351	1.8	T90
0.0192795180722892	1.8	T90
0.0257060240963854	1.8	T90
0.0149951807228912	1.8	T90
0.0140771084337351	1.8	T90
0.0474337349397591	1.8	T90
0.0299903614457832	1.8	T90
0.0302963855421686	1.8	T90
0.0272361445783134	1.8	T90
0.0211156626506026	1.8	T90
0.00795662650602393	1.8	T90
0.0198915662650603	1.8	T90
0.022033734939759	1.8	T90
0.0514120481927712	1.8	T90
0.0302963855421686	1.8	T90
0.0394771084337351	1.8	T90
0.0572265060240964	1.8	T90
0.0131590361445784	1.8	T90
0.010098795180723	1.8	T90
0.0593686746987954	1.8	T90
0.00214216867469874	1.8	T90
0.0293783132530119	1.8	T90
0.0254000000000001	1.8	T90
0.0605927710843372	1.8	T90
0.000918072289156684	1.8	T90
0.0422313253012046	1.8	T90
0.0615108433734941	1.8	T90
0.0149951807228915	1.8	T90
0.0489638554216868	1.8	T90
0.00428433734939748	1.8	T90
0.0351927710843374	1.8	T90
0.0654891566265062	1.8	T90
0.0471277108433734	1.8	T90
0.00306024096385514	1.8	T90
0.0725277108433735	1.8	T90
0.0814024096385541	1.8	T90
0.00612048192771113	1.8	T90
0.00489638554216879	1.8	T90
0.0474337349397591	1.8	T90
0.0434554216867467	1.8	T90
0.00979277108433758	1.8	T90
0.0419253012048192	1.8	T90
0.0128530120481927	1.8	T90
0.0162192771084338	1.8	T90
0.055390361445783	1.8	T90
0.0431493975903616	1.8	T90
0.0633469879518072	1.8	T90
0.0483518072289158	1.8	T90
0.032132530120482	1.8	T90
0.0624289156626505	1.8	T90
0.0413132530120482	1.8	T90
0.000918072289156684	1.8	T90
0.0664072289156626	1.8	T90
0.0110168674698794	1.8	T90
0.0110168674698796	1.8	T90
0.0281542168674696	1.8	T90
0.034274698795181	1.8	T90
0.0624289156626505	1.8	T90
0.057532530120482	1.8	T90
0.0443734939759039	1.8	T90
0.0422313253012046	1.8	T90
0.0168313253012048	1.8	T90
0.0192795180722889	1.8	T90
0.0250939759036144	1.8	T90
0.0309084337349396	1.8	T90
0.0382530120481928	1.8	T90
0.000918072289156684	1.8	T90
0.0293783132530119	1.8	T90
0.0153012048192771	1.8	T90
0.0159132530120484	1.8	T90
0.0364168674698794	1.8	T90
0.00703855421686753	1.8	T90
0.0097927710843373	1.8	T90
0.0373349397590361	1.8	T90
0.00795662650602393	1.8	T90
0.0434554216867472	1.8	T90
0.0942554216867468	1.8	T90
0.0774240963855423	1.8	T90
0.00489638554216879	1.8	T90
0.0351927710843374	1.8	T90
0.00397831325301211	1.8	T90
0.0422313253012049	1.8	T90
0.0272361445783134	1.8	T90
0.0654891566265062	1.8	T90
0.0201975903614456	1.8	T90
0.0403951807228918	1.8	T90
0.00612048192771113	1.8	T90
0.0443734939759036	1.8	T90
0.022033734939759	1.8	T90
0.00703855421686753	1.8	T90
0.0110168674698794	1.8	T90
0.0302963855421689	1.8	T90
0.0755879518072289	1.8	T90
0.0682433734939757	1.8	T90
0.0373349397590361	1.8	T90
0.0180554216867472	1.8	T90
0.00489638554216851	1.8	T90
0.0140771084337351	1.8	T90
0.0263180722891568	1.8	T90
0.0238698795180724	1.8	T90
0.0211156626506023	1.8	T90
0.0162192771084338	1.8	T90
0.00918072289156627	1.8	T90
0.010098795180723	1.8	T90
0.0504939759036145	1.8	T90
0.011934939759036	1.8	T90
0.0713036144578314	1.8	T90
0.00826265060240959	1.8	T90
0.077424096385542	1.8	T90
0.0180554216867466	1.8	T90
0.0400891566265059	1.8	T90
0.0253999999999998	1.8	T90
0.00397831325301182	1.8	T90
0.00703855421686782	1.8	T90
0.0382530120481928	1.8	T90
0.0422313253012049	1.8	T90
0.0143831325301207	1.8	T90
0.0743638554216866	1.8	T90
0.0290722891566268	1.8	T90
0.0351927710843374	1.8	T90
0.0321325301204822	1.8	T90
0.0391710843373495	1.8	T90
0.0612048192771085	1.8	T90
0.0651831325301206	1.8	T90
0.0532481927710845	1.8	T90
0.0088746987951809	1.8	T90
0.0137710843373494	1.8	T90
0.00887469879518061	1.8	T90
0.0201975903614456	1.8	T90
0.0832385542168675	1.8	T90
0.0153012048192771	1.8	T90
0.0302963855421686	1.8	T90
0.0673253012048193	1.8	T90
0.0220337349397587	1.8	T90
0.024175903614458	1.8	T90
0.0309084337349396	1.8	T90
0.000918072289156684	1.8	T90
0.0223397590361449	1.8	T90
0.0734457831325302	1.8	T90
0.0330506024096383	1.8	T90
0.0281542168674698	1.8	T90
0.00887469879518061	1.8	T90
0.0302963855421686	1.8	T90
0.0088746987951809	1.8	T90
0.0523301204819276	1.8	T90
0.0492698795180724	1.8	T90
0.0544722891566266	1.8	T90
0.0260120481927711	1.8	T90
0.000918072289156399	1.8	T90
0.0621228915662652	1.8	T90
0.0462096385542167	1.8	T90
0.0330506024096386	1.8	T90
0.0312144578313253	1.8	T90
0.0192795180722892	1.8	T90
0.0400891566265059	1.8	T90
0.0391710843373495	1.8	T90
0.00122409638554206	1.8	T90
0.0272361445783132	1.8	T90
0.0250939759036144	1.8	T90
0.0462096385542167	1.8	T90
0.0642650602409639	1.8	T90
0.0312144578313256	1.8	T90
0.0431493975903613	1.8	T90
0.046209638554217	1.8	T90
0.0192795180722892	1.8	T90
0.0272361445783134	1.8	T90
0.0149951807228912	1.8	T90
0.0272361445783134	1.8	T90
0.0302963855421683	1.8	T90
0.0394771084337351	1.8	T90
0.011934939759036	1.8	T90
0.0685493975903617	1.8	T90
0.0290722891566265	1.8	T90
0.00306024096385542	1.8	T90
0.00703855421686725	1.8	T90
0.0593686746987951	1.8	T90
0.0330506024096383	1.8	T90
0.044067469879518	1.8	T90
0.0254000000000001	1.8	T90
0.00703855421686753	1.8	T90
0.023257831325301	1.8	T90
0.0324385542168673	1.8	T90
0.011934939759036	1.8	T90
0.0342746987951807	1.8	T90
0.078342168674699	1.8	T90
0.0391710843373495	1.8	T90
0.011934939759036	1.8	T90
0.0364168674698794	1.8	T90
0.046209638554217	1.8	T90
0.00520240963855416	1.8	T90
0.0514120481927706	1.8	T90
0.00489638554216879	1.8	T90
0.0361108433734938	1.8	T90
0.0211156626506023	1.8	T90
0.00214216867469902	1.8	T90
0.0171373493975905	1.8	T90
0.0550843373493976	1.8	T90
0.0171373493975905	1.8	T90
0.0110168674698794	1.8	T90
0.010098795180723	1.8	T90
0.0171373493975905	1.8	T90
0.0853807228915662	1.8	T90
0.022033734939759	1.8	T90
0.0661012048192767	1.8	T90
0.0413132530120479	1.8	T90
0.0651831325301206	1.8	T90
0.0312144578313256	1.8	T90
0.0394771084337346	1.8	T90
0.0171373493975905	1.8	T90
0.05630843373494	1.8	T90
0.0149951807228917	1.8	T90
0.0602867469879518	1.8	T90
0.0394771084337349	1.8	T90
0.0211156626506023	1.8	T90
0.00581445783132519	1.8	T90
0.0642650602409639	1.8	T90
0.00795662650602422	1.8	T90
0.00183614457831308	1.8	T90
0.0483518072289158	1.8	T90
0.0153012048192771	1.8	T90
0.0351927710843374	1.8	T90
0.024175903614458	1.8	T90
0.0483518072289158	1.8	T90
0.0382530120481928	1.8	T90
0.0171373493975905	1.8	T90
0.0511060240963855	1.8	T90
0.00397831325301211	1.8	T90
0.0354987951807227	1.8	T90
0.0532481927710843	1.8	T90
0.0290722891566262	1.8	T90
0.0361108433734938	1.8	T90
0.0272361445783129	1.8	T90
0.000918072289156684	1.8	T90
0.0624289156626505	1.8	T90
0.00703855421686753	1.8	T90
0.0250939759036144	1.8	T90
0.000918072289156684	1.8	T90
0.0351927710843371	1.8	T90
0.043455421686747	1.8	T90
0.0097927710843373	1.8	T90
0.011934939759036	1.8	T90
0.0471277108433734	1.8	T90
0.04529156626506	1.8	T90
0.0612048192771082	1.8	T90
0.000918072289156684	1.8	T90
0.00795662650602393	1.8	T90
0.0893590361445783	1.8	T90
0.0373349397590361	1.8	T90
0.00612048192771056	1.8	T90
0.0211156626506023	1.8	T90
0.0162192771084338	1.8	T90
0.033356626506024	1.8	T90
0.00703855421686725	1.8	T90
0.0351927710843374	1.8	T90
0.0400891566265059	1.8	T90
0.0211156626506023	1.8	T90
0.0351927710843374	1.8	T90
0.023257831325301	1.8	T90
0.0241759036144577	1.8	T90
0.0189734939759039	1.8	T90
0.0260120481927711	1.8	T90
0.0272361445783132	1.8	T90
0.0201975903614459	1.8	T90
0.065489156626506	1.8	T90
0.0149951807228915	1.8	T90
0.0866048192771085	1.6	T90
0.0581445783132528	1.6	T90
0.00122409638554234	1.6	T90
0.0180554216867472	1.6	T90
0.00887469879518061	1.6	T90
0.0110168674698794	1.6	T90
0.0382530120481928	1.6	T90
0.0110168674698794	1.6	T90
0.0149951807228915	1.6	T90
0.00795662650602393	1.6	T90
0.032132530120482	1.6	T90
0.0312144578313256	1.6	T90
0.00520240963855416	1.6	T90
0.0180554216867469	1.6	T90
0.0351927710843374	1.6	T90
0.024175903614458	1.6	T90
0.00214216867469874	1.6	T90
0.0382530120481928	1.6	T90
0.00612048192771085	1.6	T90
0.022033734939759	1.6	T90
0.0342746987951807	1.6	T90
0.0391710843373495	1.6	T90
0.0168313253012048	1.6	T90
0.0379469879518071	1.6	T90
0.0572265060240964	1.6	T90
0.0149951807228912	1.6	T90
0.0351927710843377	1.6	T90
0.00397831325301211	1.6	T90
0.0422313253012049	1.6	T90
0.102518072289157	1.6	T90
0.00306024096385514	1.6	T90
0.0192795180722895	1.6	T90
0.0752819277108435	1.6	T90
0.0110168674698794	1.6	T90
0.0272361445783134	1.6	T90
0.011934939759036	1.6	T90
0.000918072289156684	1.6	T90
0.0400891566265062	1.6	T90
0.0443734939759034	1.6	T90
0.0263180722891568	1.6	T90
0.0413132530120485	1.6	T90
0.0544722891566266	1.6	T90
0.0691614457831327	1.6	T90
0.031214457831325	1.6	T90
0.0755879518072289	1.6	T90
0.0413132530120482	1.6	T90
0.0183614457831328	1.6	T90
0.000918072289156399	1.6	T90
0.00122409638554206	1.6	T90
0.0572265060240967	1.6	T90
0.0431493975903616	1.6	T90
0.0189734939759036	1.6	T90
0.0220337349397593	1.6	T90
0.0241759036144577	1.6	T90
0.0110168674698796	1.6	T90
0.0290722891566265	1.6	T90
0.00397831325301211	1.6	T90
0.0370289156626507	1.6	T90
0.0171373493975902	1.6	T90
0.0201975903614459	1.6	T90
0.0413132530120482	1.6	T90
0.0250939759036144	1.6	T90
0.01989156626506	1.6	T90
0.00703855421686782	1.6	T90
0.0774240963855423	1.6	T90
0.00612048192771085	1.6	T90
0.0391710843373495	1.6	T90
0.0400891566265059	1.6	T90
0.0452915662650603	1.6	T90
0.0514120481927709	1.6	T90
0.0575325301204823	1.6	T90
0.0119349397590363	1.6	T90
0.011934939759036	1.6	T90
0.0088746987951809	1.6	T90
0.0382530120481928	1.6	T90
0.043455421686747	1.6	T90
0.0110168674698794	1.6	T90
0.00489638554216851	1.6	T90
0.0544722891566263	1.6	T90
0.0263180722891568	1.6	T90
0.0302963855421689	1.6	T90
0.011934939759036	1.6	T90
0.0241759036144577	1.6	T90
0.00887469879518061	1.6	T90
0.0483518072289155	1.6	T90
0.0443734939759034	1.6	T90
0.0281542168674698	1.6	T90
0.0302963855421689	1.6	T90
0.0434554216867467	1.6	T90
0.00122409638554234	1.6	T90
0.032132530120482	1.6	T90
0.0330506024096383	1.6	T90
0.00612048192771056	1.6	T90
0.079566265060241	1.6	T90
0.024175903614458	1.6	T90
0.0370289156626507	1.6	T90
0.115677108433735	1.6	T90
0.0413132530120482	1.6	T90
0.0602867469879518	1.6	T90
0.043455421686747	1.6	T90
0.0330506024096386	1.6	T90
0.0504939759036145	1.6	T90
0.0400891566265062	1.6	T90
0.0413132530120482	1.6	T90
0.00703855421686782	1.6	T90
0.0153012048192771	1.6	T90
0.0872168674698793	1.6	T90
0.0514120481927712	1.6	T90
0.0201975903614456	1.6	T90
0.0302963855421689	1.6	T90
0.0315204819277109	1.6	T90
0.00795662650602393	1.6	T90
0.0354987951807227	1.6	T90
0.023257831325301	1.6	T90
0.0330506024096383	1.6	T90
0.0532481927710843	1.6	T90
0.0272361445783129	1.6	T90
0.0422313253012049	1.6	T90
0.04529156626506	1.6	T90
0.0584506024096384	1.6	T90
0.0550843373493976	1.6	T90
0.0400891566265062	1.6	T90
0.0492698795180724	1.6	T90
0.00183614457831337	1.6	T90
0.00428433734939776	1.6	T90
0.0189734939759036	1.6	T90
0.0361108433734941	1.6	T90
0.0492698795180722	1.6	T90
0.0260120481927711	1.6	T90
0.00612048192771056	1.6	T90
0.00887469879518061	1.6	T90
0.0299903614457829	1.6	T90
0.00183614457831337	1.6	T90
0.0400891566265059	1.6	T90
0.0514120481927712	1.6	T90
0.0602867469879518	1.6	T90
0.0272361445783132	1.6	T90
0.0122409638554217	1.6	T90
0.0361108433734941	1.6	T90
0.0431493975903616	1.6	T90
0.0361108433734941	1.6	T90
0.0290722891566265	1.6	T90
0.022033734939759	1.6	T90
0.00122409638554234	1.6	T90
0.0149951807228917	1.6	T90
0.0192795180722889	1.6	T90
0.00826265060240959	1.6	T90
0.0523301204819279	1.6	T90
0.00520240963855445	1.6	T90
0.0302963855421689	1.6	T90
0.00183614457831308	1.6	T90
0.0480457831325301	1.6	T90
0.0211156626506026	1.6	T90
0.0263180722891568	1.6	T90
0.0572265060240964	1.6	T90
0.0814024096385541	1.6	T90
0.0563084337349394	1.6	T90
0.067631325301205	1.6	T90
0.0645710843373496	1.6	T90
0.00703855421686782	1.6	T90
0.0452915662650606	1.6	T90
0.0312144578313256	1.6	T90
0.0351927710843374	1.6	T90
0.0342746987951807	1.6	T90
0.0088746987951809	1.6	T90
0.0211156626506026	1.6	T90
0.0391710843373495	1.6	T90
0.0394771084337349	1.6	T90
0.0612048192771082	1.6	T90
0.00397831325301211	1.6	T90
0.0260120481927711	1.6	T90
0.0373349397590361	1.6	T90
0.0633469879518075	1.6	T90
0.00918072289156627	1.6	T90
0.0269301204819278	1.6	T90
0.0563084337349397	1.6	T90
0.0743638554216866	1.6	T90
0.00214216867469874	1.6	T90
0.0281542168674698	1.6	T90
0.00306024096385542	1.6	T90
0.000918072289156684	1.6	T90
0.0584506024096384	1.6	T90
0.00183614457831337	1.6	T90
0.00397831325301182	1.6	T90
0.0954795180722895	1.6	T90
0.00489638554216879	1.6	T90
0.022033734939759	1.6	T90
0.0504939759036145	1.6	T90
0.0835445783132528	1.6	T90
0.0584506024096384	1.6	T90
0.0413132530120482	1.6	T90
0.011934939759036	1.6	T90
0.00703855421686753	1.6	T90
0.0413132530120482	1.6	T90
0.000918072289156684	1.6	T90
0.0504939759036145	1.6	T90
0.0624289156626505	1.6	T90
0.00826265060240959	1.6	T90
0.00612048192771113	1.6	T90
0.0471277108433737	1.6	T90
0.00428433734939748	1.6	T90
0.0153012048192771	1.6	T90
0.0602867469879518	1.6	T90
0.0370289156626507	1.6	T90
0.00397831325301182	1.6	T90
0.0140771084337348	1.6	T90
0.0229518072289154	1.6	T90
0.0302963855421686	1.6	T90
0.00612048192771113	1.6	T90
0.0198915662650605	1.6	T90
0.0633469879518075	1.6	T90
0.0324385542168676	1.6	T90
0.0725277108433735	1.6	T90
0.00183614457831337	1.6	T90
0.0351927710843374	1.6	T90
0.0162192771084338	1.6	T90
0.0400891566265062	1.6	T90
0.0269301204819278	1.6	T90
0.0110168674698794	1.6	T90
0.0149951807228915	1.6	T90
0.00581445783132548	1.6	T90
0.00703855421686725	1.6	T90
0.0713036144578314	1.6	T90
0.0140771084337351	1.6	T90
0.0443734939759036	1.6	T90
0.0382530120481928	1.6	T90
0.00428433734939776	1.6	T90
0.0440674698795183	1.6	T90
0.0281542168674698	1.6	T90
0.00918072289156627	1.6	T90
0.0440674698795183	1.6	T90
0.0633469879518072	1.6	T90
0.0272361445783134	1.6	T90
0.0263180722891568	1.6	T90
0.0110168674698794	1.6	T90
0.0593686746987951	1.6	T90
0.022033734939759	1.6	T90
0.000918072289156684	1.6	T90
0.0189734939759036	1.6	T90
0.0645710843373496	1.6	T90
0.00795662650602393	1.6	T90
0.0520240963855422	1.6	T90
0.0795662650602407	1.6	T90
0.023257831325301	1.6	T90
0.0370289156626505	1.6	T90
0.0593686746987951	1.6	T90
0.021421686746988	1.6	T90
0.0370289156626505	1.6	T90
0.0250939759036144	1.6	T90
0.00520240963855388	1.6	T90
0.0171373493975905	1.6	T90
0.0143831325301204	1.6	T90
0.00306024096385542	1.6	T90
0.0452915662650603	1.6	T90
0.022033734939759	1.6	T90
0.00734457831325319	1.6	T90
0.0281542168674698	1.6	T90
0.0290722891566265	1.6	T90
0.0180554216867469	1.6	T90
0.0713036144578311	1.6	T90
0.0281542168674696	1.6	T90
0.0703855421686745	1.6	T90
0.0333566265060243	1.6	T90
0.0299903614457832	1.6	T90
0.0624289156626508	1.6	T90
0.032132530120482	1.6	T90
0.0290722891566262	1.6	T90
0.00214216867469874	1.6	T90
0.0400891566265059	1.6	T90
0.0159132530120481	1.6	T90
0.010098795180723	1.6	T90
0.0162192771084335	1.6	T90
0.067325301204819	1.6	T90
0.00306024096385514	1.6	T90
0.0250939759036144	1.6	T90
0.0373349397590361	1.6	T90
0.0361108433734938	1.6	T90
0.00183614457831308	1.6	T90
0.0361108433734941	1.6	T90
0.0462096385542167	1.6	T90
0.048351807228916	1.6	T90
0.053248192771084	1.6	T90
0.0110168674698796	1.6	T90
0.055390361445783	1.6	T90
0.0492698795180722	1.6	T90
0.046209638554217	1.6	T90
0.023257831325301	1.6	T90
0.00306024096385514	1.6	T90
0.0312144578313256	1.6	T90
0.00918072289156656	1.6	T90
0.0263180722891565	1.6	T90
0.00887469879518061	1.6	T90
0.0149951807228917	1.6	T90
0.0281542168674698	1.6	T90
0.04529156626506	1.6	T90
0.0422313253012052	1.6	T90
0.043455421686747	1.6	T90
0.0462096385542167	1.6	T90
0.053248192771084	1.6	T90
0.0290722891566265	1.6	T90
0.0201975903614459	1.6	T90
0.0260120481927711	1.6	T90
0.0254000000000001	1.6	T90
0.0379469879518071	1.6	T90
0.0330506024096383	1.4	T90
0.0260120481927708	1.4	T90
0.0351927710843374	1.4	T90
0.0299903614457829	1.4	T90
0.0180554216867472	1.4	T90
0.0198915662650603	1.4	T90
0.0260120481927711	1.4	T90
0.0391710843373495	1.4	T90
0.0651831325301203	1.4	T90
0.00734457831325319	1.4	T90
0.00397831325301211	1.4	T90
0.0532481927710845	1.4	T90
0.0128530120481927	1.4	T90
0.0541662650602407	1.4	T90
0.0431493975903616	1.4	T90
0.00918072289156627	1.4	T90
0.0140771084337348	1.4	T90
0.0483518072289155	1.4	T90
0.0452915662650603	1.4	T90
0.00489638554216851	1.4	T90
0.0615108433734938	1.4	T90
0.00397831325301211	1.4	T90
0.00795662650602393	1.4	T90
0.0104048192771083	1.4	T90
0.053248192771084	1.4	T90
0.0110168674698794	1.4	T90
0.0422313253012046	1.4	T90
0.0272361445783132	1.4	T90
0.0189734939759036	1.4	T90
0.0403951807228915	1.4	T90
0.0159132530120484	1.4	T90
0.00520240963855416	1.4	T90
0.0211156626506023	1.4	T90
0.00703855421686725	1.4	T90
0.0272361445783132	1.4	T90
0.0214216867469877	1.4	T90
0.00887469879518061	1.4	T90
0.0299903614457832	1.4	T90
0.00918072289156656	1.4	T90
0.000918072289156684	1.4	T90
0.0281542168674698	1.4	T90
0.0272361445783134	1.4	T90
0.0180554216867472	1.4	T90
0.0535542168674699	1.4	T90
0.0563084337349397	1.4	T90
0.0354987951807227	1.4	T90
0.0321325301204817	1.4	T90
0.0159132530120481	1.4	T90
0.0752819277108433	1.4	T90
0.0330506024096383	1.4	T90
0.022033734939759	1.4	T90
0.0153012048192771	1.4	T90
0.00214216867469874	1.4	T90
0.00397831325301182	1.4	T90
0.0382530120481928	1.4	T90
0.0149951807228915	1.4	T90
0.024175903614458	1.4	T90
0.0443734939759039	1.4	T90
0.0783421686746987	1.4	T90
0.046209638554217	1.4	T90
0.00306024096385542	1.4	T90
0.0269301204819278	1.4	T90
0.0100987951807227	1.4	T90
0.00581445783132548	1.4	T90
0.0351927710843374	1.4	T90
0.0422313253012046	1.4	T90
0.0162192771084335	1.4	T90
0.0373349397590361	1.4	T90
0.0694674698795181	1.4	T90
0.0550843373493973	1.4	T90
0.00887469879518061	1.4	T90
0.0250939759036144	1.4	T90
0.0263180722891568	1.4	T90
0.0171373493975902	1.4	T90
0.0302963855421686	1.4	T90
0.0312144578313253	1.4	T90
0.0211156626506023	1.4	T90
0.0410072289156629	1.4	T90
0.0159132530120484	1.4	T90
0.00489638554216851	1.4	T90
0.0370289156626505	1.4	T90
0.00520240963855416	1.4	T90
0.00703855421686753	1.4	T90
0.0584506024096387	1.4	T90
0.0483518072289158	1.4	T90
0.0523301204819276	1.4	T90
0.00918072289156627	1.4	T90
0.0391710843373492	1.4	T90
0.0535542168674696	1.4	T90
0.0385590361445782	1.4	T90
0.0792602409638554	1.4	T90
0.0162192771084338	1.4	T90
0.0192795180722892	1.4	T90
0.0140771084337351	1.4	T90
0.0342746987951807	1.4	T90
0.0504939759036142	1.4	T90
0.00826265060240959	1.4	T90
0.0342746987951807	1.4	T90
0.0312144578313253	1.4	T90
0.00703855421686725	1.4	T90
0.024175903614458	1.4	T90
0.0621228915662652	1.4	T90
0.0302963855421686	1.4	T90
0.0140771084337351	1.4	T90
0.035498795180723	1.4	T90
0.0703855421686745	1.4	T90
0.0532481927710843	1.4	T90
0.0351927710843371	1.4	T90
0.0232578313253013	1.4	T90
0.0422313253012046	1.4	T90
0.0180554216867469	1.4	T90
0.000918072289156684	1.4	T90
0.0159132530120481	1.4	T90
0.0624289156626505	1.4	T90
0.0211156626506026	1.4	T90
0.0171373493975905	1.4	T90
0.0229518072289157	1.4	T90
0.0220337349397593	1.4	T90
0.0351927710843374	1.4	T90
0.0581445783132531	1.4	T90
0.0281542168674701	1.4	T90
0.0391710843373492	1.4	T90
0.0201975903614459	1.4	T90
0.0685493975903617	1.4	T90
0.0452915662650603	1.4	T90
0.0434554216867472	1.4	T90
0.0312144578313253	1.4	T90
0.00703855421686782	1.4	T90
0.00887469879518061	1.4	T90
0.0189734939759039	1.4	T90
0.01989156626506	1.4	T90
0.0254000000000001	1.4	T90
0.0550843373493976	1.4	T90
0.0171373493975905	1.4	T90
0.0100987951807232	1.4	T90
0.0642650602409639	1.4	T90
0.023257831325301	1.4	T90
0.00489638554216851	1.4	T90
0.0131590361445781	1.4	T90
0.0734457831325302	1.4	T90
0.0211156626506026	1.4	T90
0.00306024096385542	1.4	T90
0.033356626506024	1.4	T90
0.0312144578313253	1.4	T90
0.0379469879518071	1.4	T90
0.0183614457831323	1.4	T90
0.0171373493975902	1.4	T90
0.00397831325301211	1.4	T90
0.0241759036144577	1.4	T90
0.0391710843373492	1.4	T90
0.0452915662650603	1.4	T90
0.0553903614457833	1.4	T90
0.0171373493975905	1.4	T90
0.022033734939759	1.4	T90
0.0361108433734938	1.4	T90
0.0572265060240967	1.4	T90
0.0250939759036144	1.4	T90
0.0664072289156629	1.4	T90
0.0633469879518072	1.4	T90
0.0131590361445781	1.4	T90
0.000918072289156684	1.4	T90
0.0250939759036144	1.4	T90
0.0302963855421686	1.4	T90
0.0673253012048193	1.4	T90
0.0241759036144577	1.4	T90
0.0223397590361447	1.4	T90
0.00795662650602393	1.4	T90
0.0140771084337348	1.4	T90
0.0254000000000001	1.4	T90
0.0299903614457829	1.4	T90
0.00183614457831337	1.4	T90
0.00795662650602422	1.4	T90
0.0413132530120482	1.4	T90
0.0553903614457833	1.4	T90
0.0140771084337348	1.4	T90
0.00306024096385542	1.4	T90
0.0192795180722892	1.4	T90
0.0593686746987951	1.4	T90
0.0110168674698796	1.4	T90
0.0260120481927711	1.4	T90
0.0422313253012049	1.4	T90
0.0581445783132528	1.4	T90
0.0281542168674698	1.4	T90
0.00581445783132548	1.4	T90
0.0131590361445784	1.4	T90
0.0504939759036145	1.4	T90
0.0097927710843373	1.4	T90
0.022033734939759	1.4	T90
0.0122409638554217	1.4	T90
0.0211156626506023	1.4	T90
0.0281542168674698	1.4	T90
0.0413132530120482	1.4	T90
0.0269301204819278	1.4	T90
0.00520240963855416	1.4	T90
0.0189734939759033	1.4	T90
0.0691614457831324	1.4	T90
0.0382530120481928	1.4	T90
0.0523301204819279	1.4	T90
0.00703855421686753	1.4	T90
0.0281542168674696	1.4	T90
0.0140771084337351	1.4	T90
0.00918072289156656	1.4	T90
0.0250939759036144	1.4	T90
0.0642650602409639	1.4	T90
0.0082626506024093	1.4	T90
0.0400891566265062	1.4	T90
0.00428433734939748	1.4	T90
0.0180554216867472	1.4	T90
0.011934939759036	1.4	T90
0.0137710843373494	1.4	T90
0.0290722891566265	1.4	T90
0.0661012048192773	1.4	T90
0.0382530120481928	1.4	T90
0.0183614457831325	1.4	T90
0.0159132530120481	1.4	T90
0.0110168674698796	1.4	T90
0.0734457831325299	1.4	T90
0.0400891566265062	1.4	T90
0.0201975903614459	1.4	T90
0.00826265060240959	1.4	T90
0.0400891566265059	1.4	T90
0.0676313253012047	1.4	T90
0.00703855421686753	1.4	T90
0.0593686746987951	1.4	T90
0.0149951807228917	1.4	T90
0.00122409638554234	1.4	T90
0.0563084337349394	1.4	T90
0.023257831325301	1.4	T90
0.0211156626506023	1.4	T90
0.010098795180723	1.4	T90
0.00122409638554234	1.4	T90
0.0462096385542167	1.4	T90
0.0342746987951807	1.4	T90
0.0250939759036144	1.4	T90
0.0351927710843377	1.4	T90
0.0272361445783134	1.4	T90
0.0504939759036145	1.4	T90
0.0269301204819275	1.4	T90
0.0523301204819276	1.4	T90
0.0443734939759039	1.4	T90
0.011934939759036	1.4	T90
0.0351927710843371	1.4	T90
0.0281542168674698	1.4	T90
0.0410072289156629	1.4	T90
0.0413132530120482	1.4	T90
0.0201975903614459	1.4	T90
0.0725277108433735	1.4	T90
0.0523301204819276	1.4	T90
0.0474337349397591	1.4	T90
0.0532481927710843	1.4	T90
0.0572265060240964	1.4	T90
0.077424096385542	1.4	T90
0.000918072289156684	1.4	T90
0.011934939759036	1.4	T90
0.011934939759036	1.4	T90
0.00122409638554206	1.4	T90
0.0330506024096383	1.4	T90
0.0511060240963855	1.4	T90
0.0180554216867469	1.4	T90
0.00489638554216879	1.4	T90
0.0201975903614456	1.4	T90
0.041925301204819	1.4	T90
0.0431493975903616	1.4	T90
0.0431493975903613	1.4	T90
0.046209638554217	1.4	T90
0.0391710843373492	1.2	T90
0.0302963855421689	1.2	T90
0.000918072289156684	1.2	T90
0.00703855421686753	1.2	T90
0.00887469879518061	1.2	T90
0.00703855421686753	1.2	T90
0.0504939759036145	1.2	T90
0.00489638554216851	1.2	T90
0.0250939759036144	1.2	T90
0.0443734939759034	1.2	T90
0.0434554216867467	1.2	T90
0.0192795180722892	1.2	T90
0.0281542168674701	1.2	T90
0.0201975903614456	1.2	T90
0.0452915662650603	1.2	T90
0.0119349397590363	1.2	T90
0.044067469879518	1.2	T90
0.0140771084337348	1.2	T90
0.00795662650602393	1.2	T90
0.0483518072289158	1.2	T90
0.0272361445783132	1.2	T90
0.0342746987951804	1.2	T90
0.0443734939759034	1.2	T90
0.0110168674698794	1.2	T90
0.032132530120482	1.2	T90
0.00489638554216879	1.2	T90
0.057532530120482	1.2	T90
0.0247879518072288	1.2	T90
0.00703855421686753	1.2	T90
0.0263180722891565	1.2	T90
0.021421686746988	1.2	T90
0.0400891566265059	1.2	T90
0.00183614457831337	1.2	T90
0.0159132530120481	1.2	T90
0.011934939759036	1.2	T90
0.0361108433734941	1.2	T90
0.0501879518072288	1.2	T90
0.0391710843373495	1.2	T90
0.0290722891566265	1.2	T90
0.00122409638554206	1.2	T90
0.0281542168674698	1.2	T90
0.00703855421686753	1.2	T90
0.0514120481927709	1.2	T90
0.0425373493975903	1.2	T90
0.0168313253012048	1.2	T90
0.0391710843373492	1.2	T90
0.00581445783132548	1.2	T90
0.0370289156626505	1.2	T90
0.0281542168674696	1.2	T90
0.0189734939759033	1.2	T90
0.0351927710843374	1.2	T90
0.0281542168674698	1.2	T90
0.0110168674698794	1.2	T90
0.00520240963855416	1.2	T90
0.00214216867469874	1.2	T90
0.00703855421686753	1.2	T90
0.010098795180723	1.2	T90
0.0159132530120481	1.2	T90
0.032132530120482	1.2	T90
0.033356626506024	1.2	T90
0.0410072289156626	1.2	T90
0.0370289156626507	1.2	T90
0.0201975903614456	1.2	T90
0.0100987951807232	1.2	T90
0.0734457831325302	1.2	T90
0.0351927710843374	1.2	T90
0.0844626506024098	1.2	T90
0.0330506024096383	1.2	T90
0.0281542168674698	1.2	T90
0.00489638554216851	1.2	T90
0.0140771084337351	1.2	T90
0.05906265060241	1.2	T90
0.0364168674698794	1.2	T90
0.0131590361445784	1.2	T90
0.0238698795180726	1.2	T90
0.00214216867469902	1.2	T90
0.0211156626506023	1.2	T90
0.00306024096385542	1.2	T90
0.032132530120482	1.2	T90
0.0339686746987953	1.2	T90
0.00397831325301211	1.2	T90
0.0272361445783132	1.2	T90
0.0211156626506023	1.2	T90
0.0149951807228917	1.2	T90
0.00397831325301182	1.2	T90
0.0364168674698797	1.2	T90
0.0180554216867472	1.2	T90
0.0131590361445784	1.2	T90
0.0330506024096386	1.2	T90
0.00795662650602422	1.2	T90
0.0171373493975905	1.2	T90
0.0364168674698794	1.2	T90
0.00336626506024108	1.2	T90
0.00214216867469874	1.2	T90
0.0333566265060243	1.2	T90
0.022033734939759	1.2	T90
0.0263180722891568	1.2	T90
0.0149951807228917	1.2	T90
0.0471277108433737	1.2	T90
0.0290722891566265	1.2	T90
0.0299903614457832	1.2	T90
0.00306024096385542	1.2	T90
0.000918072289156684	1.2	T90
0.00795662650602422	1.2	T90
0.0523301204819279	1.2	T90
0.0263180722891568	1.2	T90
0.0299903614457832	1.2	T90
0.0211156626506023	1.2	T90
0.00397831325301211	1.2	T90
0.00703855421686782	1.2	T90
0.0198915662650603	1.2	T90
0.0351927710843374	1.2	T90
0.0192795180722889	1.2	T90
0.0382530120481928	1.2	T90
0.0131590361445781	1.2	T90
0.0523301204819276	1.2	T90
0.0330506024096386	1.2	T90
0.0471277108433734	1.2	T90
0.0211156626506026	1.2	T90
0.0348867469879517	1.2	T90
0.0379469879518071	1.2	T90
0.011322891566265	1.2	T90
0.0171373493975902	1.2	T90
0.0572265060240961	1.2	T90
0.0290722891566265	1.2	T90
0.0299903614457832	1.2	T90
0.0361108433734941	1.2	T90
0.0250939759036144	1.2	T90
0.0351927710843371	1.2	T90
0.0462096385542167	1.2	T90
0.00887469879518061	1.2	T90
0.0122409638554217	1.2	T90
0.0553903614457833	1.2	T90
0.0260120481927711	1.2	T90
0.000918072289156684	1.2	T90
0.0211156626506023	1.2	T90
0.0523301204819276	1.2	T90
0.0290722891566262	1.2	T90
0.0302963855421683	1.2	T90
0.0382530120481928	1.2	T90
0.0400891566265059	1.2	T90
0.0342746987951807	1.2	T90
0.0241759036144577	1.2	T90
0.0422313253012049	1.2	T90
0.0391710843373495	1.2	T90
0.0348867469879517	1.2	T90
0.0391710843373495	1.2	T90
0.0391710843373495	1.2	T90
0.00703855421686782	1.2	T90
0.0290722891566265	1.2	T90
0.000918072289156684	1.2	T90
0.0250939759036144	1.2	T90
0.0333566265060243	1.2	T90
0.0532481927710845	1.2	T90
0.0535542168674699	1.2	T90
0.00581445783132548	1.2	T90
0.00214216867469902	1.2	T90
0.0250939759036144	1.2	T90
0.0140771084337348	1.2	T90
0.0269301204819278	1.2	T90
0.022033734939759	1.2	T90
0.0293783132530119	1.2	T90
0.0434554216867472	1.2	T90
0.00520240963855445	1.2	T90
0.00795662650602422	1.2	T90
0.0162192771084338	1.2	T90
0.0180554216867472	1.2	T90
0.0535542168674699	1.2	T90
0.0413132530120485	1.2	T90
0.046209638554217	1.2	T90
0.032132530120482	1.2	T90
0.0410072289156629	1.2	T90
0.00795662650602393	1.2	T90
0.0201975903614459	1.2	T90
0.000918072289156399	1.2	T90
0.0615108433734941	1.2	T90
0.00183614457831337	1.2	T90
0.0220337349397593	1.2	T90
0.0514120481927712	1.2	T90
0.0168313253012048	1.2	T90
0.00887469879518061	1.2	T90
0.0272361445783129	1.2	T90
0.000918072289156684	1.2	T90
0.0385590361445782	1.2	T90
0.024175903614458	1.2	T90
0.0281542168674696	1.2	T90
0.010098795180723	1.2	T90
0.00520240963855416	1.2	T90
0.0241759036144577	1.2	T90
0.00428433734939748	1.2	T90
0.00795662650602393	1.2	T90
0.000918072289156684	1.2	T90
0.0492698795180724	1.2	T90
0.0581445783132528	1.2	T90
0.0180554216867469	1.2	T90
0.0241759036144577	1.2	T90
0.0183614457831323	1.2	T90
0.0097927710843373	1.2	T90
0.0201975903614459	1.2	T90
0.0713036144578311	1.2	T90
0.0370289156626505	1.2	T90
0.0382530120481928	1.2	T90
0.0290722891566265	1.2	T90
0.0272361445783134	1.2	T90
0.00795662650602393	1.2	T90
0.0171373493975902	1.2	T90
0.0504939759036145	1.2	T90
0.053248192771084	1.2	T90
0.0192795180722889	1.2	T90
0.0232578313253013	1.2	T90
0.065489156626506	1.2	T90
0.0342746987951804	1.2	T90
0.0373349397590361	1.2	T90
0.00795662650602393	1.2	T90
0.0471277108433737	1.2	T90
0.023257831325301	1.2	T90
0.0330506024096386	1.2	T90
0.0361108433734938	1.2	T90
0.0621228915662649	1.2	T90
0.0122409638554217	1.2	T90
0.0382530120481928	1.2	T90
0.00918072289156627	1.2	T90
0.00520240963855445	1.2	T90
0.0143831325301207	1.2	T90
0.024175903614458	1.2	T90
0.00979277108433758	1.2	T90
0.0694674698795181	1.2	T90
0.0544722891566266	1.2	T90
0.0250939759036147	1.2	T90
0.00306024096385514	1.2	T90
0.0351927710843371	1.0	T90
0.0321325301204822	1.0	T90
0.0299903614457829	1.0	T90
0.04529156626506	1.0	T90
0.00734457831325319	1.0	T90
0.0100987951807232	1.0	T90
0.0131590361445784	1.0	T90
0.0263180722891565	1.0	T90
0.032132530120482	1.0	T90
0.0171373493975905	1.0	T90
0.0180554216867466	1.0	T90
0.0162192771084338	1.0	T90
0.0149951807228917	1.0	T90
0.0180554216867472	1.0	T90
0.0131590361445781	1.0	T90
0.0492698795180724	1.0	T90
0.0382530120481928	1.0	T90
0.00703855421686782	1.0	T90
0.0272361445783134	1.0	T90
0.0382530120481928	1.0	T90
0.00214216867469874	1.0	T90
0.00887469879518061	1.0	T90
0.032132530120482	1.0	T90
0.0220337349397593	1.0	T90
0.0171373493975902	1.0	T90
0.0232578313253013	1.0	T90
0.0413132530120482	1.0	T90
0.0312144578313256	1.0	T90
0.0403951807228912	1.0	T90
0.0100987951807227	1.0	T90
0.0333566265060243	1.0	T90
0.0180554216867472	1.0	T90
0.046209638554217	1.0	T90
0.0624289156626508	1.0	T90
0.0541662650602412	1.0	T90
0.0180554216867472	1.0	T90
0.0171373493975905	1.0	T90
0.00428433734939776	1.0	T90
0.0211156626506023	1.0	T90
0.0642650602409639	1.0	T90
0.0501879518072291	1.0	T90
0.022033734939759	1.0	T90
0.0263180722891565	1.0	T90
0.0364168674698794	1.0	T90
0.0492698795180724	1.0	T90
0.0520240963855422	1.0	T90
0.0192795180722895	1.0	T90
0.010098795180723	1.0	T90
0.0312144578313253	1.0	T90
0.0410072289156626	1.0	T90
0.0523301204819279	1.0	T90
0.022033734939759	1.0	T90
0.0593686746987951	1.0	T90
0.00397831325301182	1.0	T90
0.0333566265060243	1.0	T90
0.0211156626506023	1.0	T90
0.0593686746987951	1.0	T90
0.0241759036144577	1.0	T90
0.00306024096385542	1.0	T90
0.0162192771084335	1.0	T90
0.0321325301204817	1.0	T90
0.0140771084337348	1.0	T90
0.0131590361445784	1.0	T90
0.00306024096385514	1.0	T90
0.0725277108433735	1.0	T90
0.0361108433734941	1.0	T90
0.0272361445783134	1.0	T90
0.0097927710843373	1.0	T90
