# Supplementary material for: Developing a full-scale shaking codend to reduce the capture of small fish
Source: PLoS One. 2023 Jan 23;18(1):e0280751. doi: 10.1371/journal.pone.0280751 (PMC9870171; doi:10.1371/journal.pone.0280751)
Supplement: S1 Data — (ZIP) [file pone.0280751.s003.zip › Supplemental_Data/Drag/shaking_Drag.txt]

Flow_velocity	Drag	Codend
1.8	204.88	Shaking
1.8	205.03	Shaking
1.8	204.8	Shaking
1.8	204.56	Shaking
1.8	205.02	Shaking
1.8	205.18	Shaking
1.8	205.09	Shaking
1.8	204.56	Shaking
1.8	204.66	Shaking
1.8	204.59	Shaking
1.8	204.59	Shaking
1.8	204.64	Shaking
1.8	204.53	Shaking
1.8	204.42	Shaking
1.8	204.12	Shaking
1.8	203.24	Shaking
1.8	203.95	Shaking
1.8	203.67	Shaking
1.8	203.83	Shaking
1.8	203.56	Shaking
1.8	203.34	Shaking
1.8	203.35	Shaking
1.8	203.51	Shaking
1.8	203.43	Shaking
1.8	203.11	Shaking
1.8	203.36	Shaking
1.8	203.31	Shaking
1.8	202.94	Shaking
1.8	203.28	Shaking
1.8	203.43	Shaking
1.8	203.58	Shaking
1.8	203.21	Shaking
1.8	202.96	Shaking
1.8	202.77	Shaking
1.8	202.47	Shaking
1.8	202.45	Shaking
1.8	201.89	Shaking
1.8	201.62	Shaking
1.8	201.22	Shaking
1.8	200.5	Shaking
1.8	200	Shaking
1.8	199.33	Shaking
1.8	199.12	Shaking
1.8	198.42	Shaking
1.8	197.94	Shaking
1.8	197.45	Shaking
1.8	197	Shaking
1.8	196.24	Shaking
1.8	195.59	Shaking
1.8	195.27	Shaking
1.8	194.77	Shaking
1.8	194.34	Shaking
1.8	193.91	Shaking
1.8	193.18	Shaking
1.8	192.86	Shaking
1.8	192.28	Shaking
1.8	192.34	Shaking
1.8	191.9	Shaking
1.8	191.48	Shaking
1.8	191.29	Shaking
1.8	190.75	Shaking
1.8	190.17	Shaking
1.8	190.09	Shaking
1.8	189.78	Shaking
1.8	189.52	Shaking
1.8	188.91	Shaking
1.8	188.65	Shaking
1.8	188.26	Shaking
1.8	188.13	Shaking
1.8	187.64	Shaking
1.8	187.27	Shaking
1.8	186.31	Shaking
1.8	186.54	Shaking
1.8	186.17	Shaking
1.8	186.19	Shaking
1.8	185.36	Shaking
1.8	185.19	Shaking
1.8	184.69	Shaking
1.8	184.33	Shaking
1.8	184.11	Shaking
1.8	183.12	Shaking
1.8	183.82	Shaking
1.8	183.74	Shaking
1.8	183.2	Shaking
1.8	183.59	Shaking
1.8	183.15	Shaking
1.8	183.18	Shaking
1.8	183.45	Shaking
1.8	183.68	Shaking
1.8	183.54	Shaking
1.8	183.35	Shaking
1.8	183.69	Shaking
1.8	183.61	Shaking
1.8	184	Shaking
1.8	184.31	Shaking
1.8	184.33	Shaking
1.8	184.26	Shaking
1.8	184.48	Shaking
1.8	184.66	Shaking
1.8	184.83	Shaking
1.8	185.09	Shaking
1.8	185.59	Shaking
1.8	185.94	Shaking
1.8	186.31	Shaking
1.8	186.48	Shaking
1.8	186.66	Shaking
1.8	187.57	Shaking
1.8	187.64	Shaking
1.8	187.86	Shaking
1.8	187.92	Shaking
1.8	188.11	Shaking
1.8	188.57	Shaking
1.8	188.91	Shaking
1.8	190.12	Shaking
1.8	190.07	Shaking
1.8	190.02	Shaking
1.8	190.83	Shaking
1.8	191.1	Shaking
1.8	191.43	Shaking
1.8	191.88	Shaking
1.8	192.45	Shaking
1.8	192.87	Shaking
1.8	193.16	Shaking
1.8	193.47	Shaking
1.8	193.7	Shaking
1.8	193.91	Shaking
1.8	194.34	Shaking
1.8	194.65	Shaking
1.8	194.9	Shaking
1.8	195.24	Shaking
1.8	195.86	Shaking
1.8	195.99	Shaking
1.8	195.93	Shaking
1.8	195.98	Shaking
1.8	196.63	Shaking
1.8	197.03	Shaking
1.8	197.24	Shaking
1.8	197.41	Shaking
1.8	197.67	Shaking
1.8	197.78	Shaking
1.8	198.01	Shaking
1.8	198.09	Shaking
1.8	198.16	Shaking
1.8	198.4	Shaking
1.8	198.61	Shaking
1.8	199.05	Shaking
1.8	199.39	Shaking
1.8	198.87	Shaking
1.8	199.13	Shaking
1.8	198.88	Shaking
1.8	199.33	Shaking
1.8	199.35	Shaking
1.8	199.6	Shaking
1.8	199.87	Shaking
1.8	200.18	Shaking
1.8	200.28	Shaking
1.8	200.34	Shaking
1.8	200.18	Shaking
1.8	200.63	Shaking
1.8	201.02	Shaking
1.8	200.92	Shaking
1.8	201.01	Shaking
1.8	201.05	Shaking
1.8	201.29	Shaking
1.8	200.67	Shaking
1.8	201.13	Shaking
1.8	201.35	Shaking
1.8	201.23	Shaking
1.8	201.24	Shaking
1.8	201.13	Shaking
1.8	201.18	Shaking
1.8	201.11	Shaking
1.8	200.93	Shaking
1.8	200.56	Shaking
1.8	200.31	Shaking
1.8	200	Shaking
1.8	200.15	Shaking
1.8	199.73	Shaking
1.8	199.38	Shaking
1.8	199	Shaking
1.8	198.4	Shaking
1.8	197.99	Shaking
1.8	197.9	Shaking
1.8	197.35	Shaking
1.8	196.72	Shaking
1.8	196.2	Shaking
1.8	195.77	Shaking
1.8	194.78	Shaking
1.8	195.16	Shaking
1.8	194.04	Shaking
1.8	193.03	Shaking
1.8	192.94	Shaking
1.8	192.26	Shaking
1.8	191.58	Shaking
1.8	191.18	Shaking
1.8	190.55	Shaking
1.8	190.22	Shaking
1.8	190	Shaking
1.8	189.62	Shaking
1.8	188.82	Shaking
1.8	188.35	Shaking
1.8	188.25	Shaking
1.8	187.82	Shaking
1.8	187.71	Shaking
1.8	187.54	Shaking
1.8	187.28	Shaking
1.8	186.97	Shaking
1.8	186.51	Shaking
1.8	186.64	Shaking
1.8	186.75	Shaking
1.8	186.57	Shaking
1.8	186.43	Shaking
1.8	186.14	Shaking
1.8	186.48	Shaking
1.8	186.22	Shaking
1.8	186.16	Shaking
1.8	186	Shaking
1.8	185.94	Shaking
1.8	186.1	Shaking
1.8	185.92	Shaking
1.8	186.09	Shaking
1.8	185.61	Shaking
1.8	185.45	Shaking
1.8	185.46	Shaking
1.8	185.38	Shaking
1.8	185.19	Shaking
1.8	185	Shaking
1.8	184.81	Shaking
1.8	184.41	Shaking
1.8	184.86	Shaking
1.8	184.64	Shaking
1.8	184.3	Shaking
1.8	184.01	Shaking
1.8	183.93	Shaking
1.8	184.09	Shaking
1.8	183.93	Shaking
1.8	184.3	Shaking
1.8	183.7	Shaking
1.8	183.58	Shaking
1.8	183.78	Shaking
1.8	183.73	Shaking
1.8	183.55	Shaking
1.8	183.27	Shaking
1.8	183.22	Shaking
1.8	183.48	Shaking
1.8	183.48	Shaking
1.8	183.28	Shaking
1.8	183.43	Shaking
1.8	183.25	Shaking
1.8	183.45	Shaking
1.8	183.28	Shaking
1.8	183.3	Shaking
1.8	182.94	Shaking
1.8	183.33	Shaking
1.8	183.09	Shaking
1.8	183.1	Shaking
1.8	182.82	Shaking
1.8	182.85	Shaking
1.8	182.65	Shaking
1.8	182.93	Shaking
1.8	182.97	Shaking
1.8	182.8	Shaking
1.8	182.86	Shaking
1.8	182.64	Shaking
1.8	182.88	Shaking
1.8	182.75	Shaking
1.8	182.67	Shaking
1.8	182.69	Shaking
1.8	182.41	Shaking
1.8	182.55	Shaking
1.8	182.6	Shaking
1.8	182.39	Shaking
1.8	182.72	Shaking
1.8	182.97	Shaking
1.8	183.05	Shaking
1.8	182.96	Shaking
1.8	182.68	Shaking
1.8	182.98	Shaking
1.8	183.05	Shaking
1.8	182.88	Shaking
1.8	182.99	Shaking
1.8	183.22	Shaking
1.8	183.69	Shaking
1.8	183.86	Shaking
1.8	183.87	Shaking
1.8	183.98	Shaking
1.8	183.96	Shaking
1.8	184.64	Shaking
1.8	184.53	Shaking
1.8	184.73	Shaking
1.8	184.77	Shaking
1.8	185.01	Shaking
1.8	185.03	Shaking
1.8	185.54	Shaking
1.8	185.03	Shaking
1.8	186.16	Shaking
1.8	185.49	Shaking
1.8	185.94	Shaking
1.8	186.48	Shaking
1.8	186.81	Shaking
1.8	187	Shaking
1.8	186.77	Shaking
1.8	186.75	Shaking
1.8	186.92	Shaking
1.8	187.12	Shaking
1.8	187.6	Shaking
1.8	188.14	Shaking
1.8	187.75	Shaking
1.8	187.97	Shaking
1.8	187.82	Shaking
1.8	188.02	Shaking
1.8	188.04	Shaking
1.8	188.23	Shaking
1.8	188.45	Shaking
1.8	188.75	Shaking
1.8	188.83	Shaking
1.8	188.92	Shaking
1.8	189	Shaking
1.8	189.29	Shaking
1.8	189.62	Shaking
1.8	189.66	Shaking
1.8	190.38	Shaking
1.8	190.39	Shaking
1.8	190.78	Shaking
1.8	191.22	Shaking
1.8	191.64	Shaking
1.8	191.76	Shaking
1.8	192.37	Shaking
1.8	192.75	Shaking
1.8	193.46	Shaking
1.8	194	Shaking
1.8	194.14	Shaking
1.8	194.47	Shaking
1.8	195.15	Shaking
1.8	195.49	Shaking
1.8	195.71	Shaking
1.8	196.37	Shaking
1.8	196.42	Shaking
1.8	196.72	Shaking
1.8	197.42	Shaking
1.8	197.18	Shaking
1.8	197.12	Shaking
1.8	197.35	Shaking
1.8	197.54	Shaking
1.8	197.55	Shaking
1.8	197.69	Shaking
1.8	197.74	Shaking
1.8	198.25	Shaking
1.8	198.35	Shaking
1.8	198.37	Shaking
1.8	198.4	Shaking
1.8	198.37	Shaking
1.8	198.13	Shaking
1.8	198.52	Shaking
1.8	198.58	Shaking
1.8	198.55	Shaking
1.8	198.47	Shaking
1.8	198.34	Shaking
1.8	198.1	Shaking
1.8	198.07	Shaking
1.8	197.65	Shaking
1.8	197.82	Shaking
1.8	197.67	Shaking
1.8	197.1	Shaking
1.8	197.09	Shaking
1.8	197.1	Shaking
1.8	197.15	Shaking
1.8	196.69	Shaking
1.8	196.57	Shaking
1.8	196.27	Shaking
1.8	195.92	Shaking
1.8	195.89	Shaking
1.8	196.19	Shaking
1.8	195.59	Shaking
1.8	195.32	Shaking
1.8	195.14	Shaking
1.8	194.81	Shaking
1.8	194.82	Shaking
1.8	194.61	Shaking
1.8	194.64	Shaking
1.8	194.53	Shaking
1.8	194.29	Shaking
1.8	194.26	Shaking
1.8	194.17	Shaking
1.8	194.16	Shaking
1.8	193.94	Shaking
1.8	193.99	Shaking
1.8	193.74	Shaking
1.8	193.38	Shaking
1.8	193.02	Shaking
1.8	193.11	Shaking
1.8	193.11	Shaking
1.8	192.94	Shaking
1.8	192.92	Shaking
1.8	192.66	Shaking
1.8	192.26	Shaking
1.8	192.72	Shaking
1.8	192.56	Shaking
1.8	192.58	Shaking
1.8	192.69	Shaking
1.8	192.5	Shaking
1.8	192.43	Shaking
1.8	192.37	Shaking
1.8	191.88	Shaking
1.8	192.38	Shaking
1.8	192.54	Shaking
1.8	192.45	Shaking
1.8	192.31	Shaking
1.8	191.83	Shaking
1.8	191.9	Shaking
1.8	191.79	Shaking
1.8	191.69	Shaking
1.8	192	Shaking
1.8	191.11	Shaking
1.8	190.77	Shaking
1.8	190.24	Shaking
1.8	190.05	Shaking
1.8	189.79	Shaking
1.8	189.48	Shaking
1.8	188.9	Shaking
1.8	188.24	Shaking
1.8	188.19	Shaking
1.8	188.14	Shaking
1.8	187.38	Shaking
1.8	187.32	Shaking
1.8	186.86	Shaking
1.8	186.45	Shaking
1.8	186.05	Shaking
1.8	185.61	Shaking
1.8	185.06	Shaking
1.8	184.93	Shaking
1.8	184.53	Shaking
1.8	184.02	Shaking
1.8	183.6	Shaking
1.8	183.13	Shaking
1.8	182.98	Shaking
1.8	182.61	Shaking
1.8	182.23	Shaking
1.8	182.22	Shaking
1.8	181.37	Shaking
1.8	181.05	Shaking
1.8	180.49	Shaking
1.8	180.27	Shaking
1.8	180.45	Shaking
1.8	179.77	Shaking
1.8	179.44	Shaking
1.8	179.14	Shaking
1.8	178.87	Shaking
1.8	178.74	Shaking
1.8	178.24	Shaking
1.8	177.8	Shaking
1.8	177.73	Shaking
1.8	177.72	Shaking
1.8	177.19	Shaking
1.8	177.24	Shaking
1.8	177.07	Shaking
1.8	176.85	Shaking
1.8	176.59	Shaking
1.8	176.49	Shaking
1.8	176.23	Shaking
1.8	176.28	Shaking
1.8	176.36	Shaking
1.8	176.33	Shaking
1.8	176.2	Shaking
1.8	175.98	Shaking
1.8	175.79	Shaking
1.8	176.38	Shaking
1.8	175.96	Shaking
1.8	176.07	Shaking
1.8	176.27	Shaking
1.8	176.57	Shaking
1.8	176.56	Shaking
1.8	177.48	Shaking
1.8	177.04	Shaking
1.8	177.56	Shaking
1.8	177.56	Shaking
1.8	178.28	Shaking
1.8	178.58	Shaking
1.8	178.71	Shaking
1.8	179.12	Shaking
1.8	179.39	Shaking
1.8	179.74	Shaking
1.8	179.72	Shaking
1.8	180.45	Shaking
1.8	180.85	Shaking
1.8	181.12	Shaking
1.8	181.61	Shaking
1.8	182.25	Shaking
1.8	182.76	Shaking
1.8	183	Shaking
1.8	183.43	Shaking
1.8	183.67	Shaking
1.8	183.99	Shaking
1.8	184.46	Shaking
1.8	185	Shaking
1.8	185.1	Shaking
1.8	185.89	Shaking
1.8	185.91	Shaking
1.8	186.19	Shaking
1.8	186.38	Shaking
1.8	186.43	Shaking
1.8	186.95	Shaking
1.8	187.29	Shaking
1.8	187.72	Shaking
1.8	187.86	Shaking
1.8	188.11	Shaking
1.8	188.49	Shaking
1.8	188.58	Shaking
1.8	189.03	Shaking
1.8	189.09	Shaking
1.8	189.25	Shaking
1.8	189.47	Shaking
1.8	189.74	Shaking
1.8	189.62	Shaking
1.8	190.07	Shaking
1.8	190.09	Shaking
1.8	190.23	Shaking
1.8	190.13	Shaking
1.8	190.05	Shaking
1.8	190.08	Shaking
1.8	190.22	Shaking
1.8	190.17	Shaking
1.8	190.28	Shaking
1.8	190.19	Shaking
1.8	190.28	Shaking
1.8	190.43	Shaking
1.8	190.27	Shaking
1.8	189.9	Shaking
1.8	190.24	Shaking
1.8	190.08	Shaking
1.8	189.91	Shaking
1.8	190.05	Shaking
1.8	190.31	Shaking
1.8	190.02	Shaking
1.8	190.24	Shaking
1.8	190.13	Shaking
1.8	190.15	Shaking
1.8	190.48	Shaking
1.8	190.07	Shaking
1.8	190.07	Shaking
1.8	190.26	Shaking
1.8	190.28	Shaking
1.8	189.95	Shaking
1.8	190.07	Shaking
1.8	190.29	Shaking
1.8	190.17	Shaking
1.8	190.2	Shaking
1.8	189.55	Shaking
1.8	189.82	Shaking
1.8	189.74	Shaking
1.8	189.62	Shaking
1.8	189.6	Shaking
1.8	189.65	Shaking
1.8	189.21	Shaking
1.8	189.21	Shaking
1.8	188.82	Shaking
1.8	188.36	Shaking
1.8	188.74	Shaking
1.8	188.52	Shaking
1.8	188.32	Shaking
1.8	188.26	Shaking
1.8	187.97	Shaking
1.8	187.7	Shaking
1.8	187.49	Shaking
1.8	187.36	Shaking
1.8	187.37	Shaking
1.8	186.99	Shaking
1.8	187.1	Shaking
1.8	186.38	Shaking
1.8	185.86	Shaking
1.8	185.94	Shaking
1.8	185.66	Shaking
1.8	185.49	Shaking
1.8	185.54	Shaking
1.8	185.66	Shaking
1.8	185.55	Shaking
1.8	185.46	Shaking
1.8	184.96	Shaking
1.8	185.31	Shaking
1.8	185.31	Shaking
1.8	185.55	Shaking
1.8	185.87	Shaking
1.8	185.91	Shaking
1.8	185.93	Shaking
1.8	186.11	Shaking
1.8	186.15	Shaking
1.8	186.23	Shaking
1.8	185.33	Shaking
1.8	186.18	Shaking
1.8	186.08	Shaking
1.8	186.7	Shaking
1.8	186.63	Shaking
1.8	186.91	Shaking
1.8	186.93	Shaking
1.8	187.49	Shaking
1.8	187.28	Shaking
1.8	187.37	Shaking
1.8	187.59	Shaking
1.8	187.9	Shaking
1.8	187.85	Shaking
1.8	187.88	Shaking
1.8	188.07	Shaking
1.8	188.56	Shaking
1.8	188.96	Shaking
1.8	188.73	Shaking
1.8	189.2	Shaking
1.8	188.98	Shaking
1.8	189.57	Shaking
1.8	189.87	Shaking
1.8	190.1	Shaking
1.8	190.52	Shaking
1.8	190.7	Shaking
1.8	190.93	Shaking
1.8	191.18	Shaking
1.8	191.55	Shaking
1.8	191.69	Shaking
1.8	191.97	Shaking
1.8	192.39	Shaking
1.8	192.36	Shaking
1.8	192.59	Shaking
1.8	192.82	Shaking
1.8	193.18	Shaking
1.8	193.36	Shaking
1.8	193.84	Shaking
1.8	194.46	Shaking
1.8	193.85	Shaking
1.8	193.89	Shaking
1.8	193.96	Shaking
1.8	194.15	Shaking
1.8	194.54	Shaking
1.8	194.62	Shaking
1.8	194.44	Shaking
1.8	194.19	Shaking
1.8	193.99	Shaking
1.8	194.09	Shaking
1.8	193.94	Shaking
1.8	193.91	Shaking
1.8	193.96	Shaking
1.8	192.99	Shaking
1.8	192.79	Shaking
1.8	192.26	Shaking
1.8	192.29	Shaking
1.8	192.16	Shaking
1.8	191.95	Shaking
1.8	191.4	Shaking
1.8	191.11	Shaking
1.8	190.85	Shaking
1.8	190.37	Shaking
1.8	190.25	Shaking
1.8	189.98	Shaking
1.8	189.58	Shaking
1.8	189.33	Shaking
1.8	189.12	Shaking
1.8	188.27	Shaking
1.8	188.07	Shaking
1.8	188.05	Shaking
1.8	187.44	Shaking
1.8	187.53	Shaking
1.8	187.39	Shaking
1.8	186.99	Shaking
1.8	186.62	Shaking
1.8	186.49	Shaking
1.8	186.12	Shaking
1.8	186.27	Shaking
1.8	186.06	Shaking
1.8	185.89	Shaking
1.8	185.66	Shaking
1.8	185.66	Shaking
1.8	185.51	Shaking
1.8	185.39	Shaking
1.8	185.31	Shaking
1.8	185.19	Shaking
1.8	185.21	Shaking
1.8	184.98	Shaking
1.8	184.99	Shaking
1.8	185.33	Shaking
1.8	185.08	Shaking
1.8	185.31	Shaking
1.8	185.31	Shaking
1.8	185.6	Shaking
1.8	185.7	Shaking
1.8	185.93	Shaking
1.8	186.01	Shaking
1.8	186.24	Shaking
1.8	186.36	Shaking
1.8	186.64	Shaking
1.8	187	Shaking
1.8	187.26	Shaking
1.8	187.49	Shaking
1.8	187.54	Shaking
1.8	187.49	Shaking
1.8	188.49	Shaking
1.8	187.92	Shaking
1.8	188.43	Shaking
1.8	188.7	Shaking
1.8	188.87	Shaking
1.8	189.06	Shaking
1.8	189.12	Shaking
1.8	189.59	Shaking
1.8	189.77	Shaking
1.8	189.95	Shaking
1.8	190.1	Shaking
1.8	190.35	Shaking
1.8	190.68	Shaking
1.8	190.78	Shaking
1.8	191.68	Shaking
1.8	191.46	Shaking
1.8	191.59	Shaking
1.8	192.01	Shaking
1.8	192.18	Shaking
1.8	192.02	Shaking
1.8	192.47	Shaking
1.8	192.71	Shaking
1.8	193.01	Shaking
1.8	193.29	Shaking
1.8	193.54	Shaking
1.8	193.96	Shaking
1.8	194.1	Shaking
1.8	194.4	Shaking
1.8	194.55	Shaking
1.8	194.73	Shaking
1.8	195.24	Shaking
1.8	195.52	Shaking
1.8	195.55	Shaking
1.8	195.87	Shaking
1.8	195.87	Shaking
1.8	196.02	Shaking
1.8	196.22	Shaking
1.8	196.41	Shaking
1.8	197.02	Shaking
1.8	197.1	Shaking
1.8	197.11	Shaking
1.8	197.45	Shaking
1.8	197.73	Shaking
1.8	197.88	Shaking
1.8	197.77	Shaking
1.8	197.96	Shaking
1.8	198.2	Shaking
1.8	199.02	Shaking
1.8	198.42	Shaking
1.8	198.46	Shaking
1.8	198.72	Shaking
1.8	198.86	Shaking
1.8	198.98	Shaking
1.8	199.3	Shaking
1.8	199.42	Shaking
1.8	199.73	Shaking
1.8	199.98	Shaking
1.8	200.09	Shaking
1.8	200.26	Shaking
1.8	200.26	Shaking
1.8	200.36	Shaking
1.8	200.48	Shaking
1.8	200.61	Shaking
1.8	200.61	Shaking
1.8	200.78	Shaking
1.8	200.91	Shaking
1.8	199.99	Shaking
1.8	200.44	Shaking
1.8	200.53	Shaking
1.8	200.56	Shaking
1.8	201.3	Shaking
1.8	200.51	Shaking
1.8	200.48	Shaking
1.8	200.29	Shaking
1.8	200.31	Shaking
1.8	200.19	Shaking
1.8	200.53	Shaking
1.8	200.53	Shaking
1.8	200.78	Shaking
1.8	200.61	Shaking
1.8	200.65	Shaking
1.8	200.53	Shaking
1.8	200.68	Shaking
1.8	200.63	Shaking
1.8	200.72	Shaking
1.8	200.81	Shaking
1.8	200.81	Shaking
1.8	201.36	Shaking
1.8	200.77	Shaking
1.8	200.61	Shaking
1.8	200.96	Shaking
1.8	200.97	Shaking
1.8	201	Shaking
1.8	201.28	Shaking
1.8	201.37	Shaking
1.8	200.78	Shaking
1.8	201.4	Shaking
1.8	201.52	Shaking
1.8	201.77	Shaking
1.8	202.01	Shaking
1.8	202.24	Shaking
1.8	202.4	Shaking
1.8	202.51	Shaking
1.8	202.79	Shaking
1.8	203.39	Shaking
1.8	203.11	Shaking
1.8	203.39	Shaking
1.8	202.96	Shaking
1.8	203.9	Shaking
1.8	203.6	Shaking
1.8	204.05	Shaking
1.8	204.19	Shaking
1.8	204.27	Shaking
1.8	204.44	Shaking
1.8	204.46	Shaking
1.8	204.58	Shaking
1.8	204.7	Shaking
1.8	205.42	Shaking
1.8	205.03	Shaking
1.8	205.25	Shaking
1.8	205.33	Shaking
1.8	205.04	Shaking
1.8	205.51	Shaking
1.8	205.77	Shaking
1.8	206.06	Shaking
1.8	206.01	Shaking
1.8	206.34	Shaking
1.8	206.83	Shaking
1.8	206.29	Shaking
1.8	206.38	Shaking
1.8	206.73	Shaking
1.8	206.21	Shaking
1.8	206.19	Shaking
1.8	206.16	Shaking
1.8	205.97	Shaking
1.8	205.84	Shaking
1.8	205.49	Shaking
1.8	205.12	Shaking
1.8	204.74	Shaking
1.8	204.48	Shaking
1.8	204.44	Shaking
1.8	204.07	Shaking
1.8	203.59	Shaking
1.8	202.89	Shaking
1.8	202.36	Shaking
1.8	201.81	Shaking
1.8	201.42	Shaking
1.8	201.28	Shaking
1.8	200.66	Shaking
1.8	199.93	Shaking
1.8	198.97	Shaking
1.8	198.88	Shaking
1.8	198.37	Shaking
1.8	197.95	Shaking
1.8	197.22	Shaking
1.8	196.67	Shaking
1.8	196.14	Shaking
1.8	195.72	Shaking
1.8	195.27	Shaking
1.8	194.89	Shaking
1.8	194.79	Shaking
1.8	193.74	Shaking
1.8	193.31	Shaking
1.8	192.77	Shaking
1.8	192.38	Shaking
1.8	191.91	Shaking
1.8	191.48	Shaking
1.8	190.95	Shaking
1.8	190.35	Shaking
1.8	189.77	Shaking
1.8	189.42	Shaking
1.8	189.1	Shaking
1.8	188.54	Shaking
1.8	188.37	Shaking
1.8	188.07	Shaking
1.8	187.61	Shaking
1.8	187.07	Shaking
1.8	186.34	Shaking
1.8	185.71	Shaking
1.8	185.85	Shaking
1.8	185.3	Shaking
1.8	185	Shaking
1.8	184.76	Shaking
1.8	184.59	Shaking
1.8	184.38	Shaking
1.8	184.34	Shaking
1.8	183.99	Shaking
1.8	183.66	Shaking
1.8	182.95	Shaking
1.8	183.38	Shaking
1.8	183.18	Shaking
1.8	183.13	Shaking
1.8	182.85	Shaking
1.8	183.03	Shaking
1.8	183.47	Shaking
1.8	182.94	Shaking
1.8	182.77	Shaking
1.8	182.73	Shaking
1.8	182.45	Shaking
1.8	182.36	Shaking
1.8	182.35	Shaking
1.8	182.48	Shaking
1.8	182.59	Shaking
1.8	182.63	Shaking
1.8	182.83	Shaking
1.8	183.18	Shaking
1.8	183.08	Shaking
1.8	183.38	Shaking
1.8	183.35	Shaking
1.8	183.86	Shaking
1.8	184.26	Shaking
1.8	184.58	Shaking
1.8	185.03	Shaking
1.8	185.25	Shaking
1.8	185.6	Shaking
1.8	186.11	Shaking
1.8	186.61	Shaking
1.8	186.91	Shaking
1.8	187.36	Shaking
1.8	188.15	Shaking
1.8	188.47	Shaking
1.8	188.87	Shaking
1.8	189.48	Shaking
1.8	189.94	Shaking
1.8	190.5	Shaking
1.8	190.84	Shaking
1.8	191.04	Shaking
1.8	191.53	Shaking
1.8	191.93	Shaking
1.8	192.13	Shaking
1.8	193.35	Shaking
1.8	193.21	Shaking
1.8	193.84	Shaking
1.8	194.04	Shaking
1.8	194.44	Shaking
1.8	194.53	Shaking
1.8	194.94	Shaking
1.8	195.32	Shaking
1.8	195.89	Shaking
1.8	196.24	Shaking
1.8	196.34	Shaking
1.8	196.66	Shaking
1.8	196.84	Shaking
1.8	197.04	Shaking
1.8	197.18	Shaking
1.8	197.46	Shaking
1.8	197.43	Shaking
1.8	197.56	Shaking
1.8	197.2	Shaking
1.8	197.1	Shaking
1.8	197.12	Shaking
1.8	197.25	Shaking
1.8	197.27	Shaking
1.8	197.28	Shaking
1.8	197.33	Shaking
1.8	197.52	Shaking
1.8	197.82	Shaking
1.8	198.17	Shaking
1.8	197.99	Shaking
1.8	198.07	Shaking
1.8	198.45	Shaking
1.8	198.63	Shaking
1.8	198.74	Shaking
1.8	198.92	Shaking
1.8	199.09	Shaking
1.8	199	Shaking
1.8	199.38	Shaking
1.8	199.19	Shaking
1.8	199.32	Shaking
1.8	199.25	Shaking
1.8	199.17	Shaking
1.8	199.06	Shaking
1.8	199.07	Shaking
1.8	198.93	Shaking
1.8	198.88	Shaking
1.8	198.55	Shaking
1.8	198.42	Shaking
1.8	197.9	Shaking
1.8	197.39	Shaking
1.8	197.16	Shaking
1.8	196.71	Shaking
1.8	196.01	Shaking
1.8	195.67	Shaking
1.8	194.94	Shaking
1.8	194.39	Shaking
1.8	194.09	Shaking
1.8	193.19	Shaking
1.8	192.38	Shaking
1.8	191.65	Shaking
1.8	191.18	Shaking
1.8	190.34	Shaking
1.8	189.49	Shaking
1.8	188.88	Shaking
1.8	188.17	Shaking
1.8	187.37	Shaking
1.8	186.64	Shaking
1.8	185.82	Shaking
1.8	185.11	Shaking
1.8	184.5	Shaking
1.8	184.11	Shaking
1.8	183.62	Shaking
1.8	183.25	Shaking
1.8	182.11	Shaking
1.8	181.65	Shaking
1.8	181.03	Shaking
1.8	180.83	Shaking
1.8	180.66	Shaking
1.8	180.42	Shaking
1.8	180.01	Shaking
1.8	179.86	Shaking
1.8	179.52	Shaking
1.8	179.39	Shaking
1.8	179.33	Shaking
1.8	179.38	Shaking
1.8	179.75	Shaking
1.8	179.71	Shaking
1.8	180.07	Shaking
1.8	180.17	Shaking
1.8	180.5	Shaking
1.8	180.31	Shaking
1.8	180.67	Shaking
1.8	181.16	Shaking
1.8	181.61	Shaking
1.8	181.5	Shaking
1.8	182	Shaking
1.8	181.98	Shaking
1.8	182.19	Shaking
1.8	182.81	Shaking
1.8	182.9	Shaking
1.8	183.04	Shaking
1.8	183.38	Shaking
1.8	183.56	Shaking
1.8	183.63	Shaking
1.8	183.96	Shaking
1.8	184.41	Shaking
1.8	184.47	Shaking
1.8	184.68	Shaking
1.8	185.03	Shaking
1.8	185.03	Shaking
1.8	185.11	Shaking
1.8	185.37	Shaking
1.8	185.37	Shaking
1.8	185.59	Shaking
1.8	185.91	Shaking
1.8	186.31	Shaking
1.8	186.67	Shaking
1.8	186.94	Shaking
1.8	187.18	Shaking
1.8	187.19	Shaking
1.8	186.94	Shaking
1.8	187.6	Shaking
1.8	187.92	Shaking
1.8	188.03	Shaking
1.8	188.42	Shaking
1.8	188.29	Shaking
1.8	188.77	Shaking
1.8	188.82	Shaking
1.8	189.07	Shaking
1.8	189.12	Shaking
1.8	189.35	Shaking
1.8	189.52	Shaking
1.8	190.05	Shaking
1.8	190.41	Shaking
1.8	190.38	Shaking
1.8	190.36	Shaking
1.8	189.57	Shaking
1.8	190.65	Shaking
1.8	190.65	Shaking
1.8	190.61	Shaking
1.8	191.27	Shaking
1.8	191.12	Shaking
1.8	191.48	Shaking
1.8	191.63	Shaking
1.8	191.86	Shaking
1.8	191.9	Shaking
1.8	191.45	Shaking
1.8	191.94	Shaking
1.8	192.06	Shaking
1.8	192.13	Shaking
1.8	192.18	Shaking
1.8	192.48	Shaking
1.8	192.31	Shaking
1.8	192.16	Shaking
1.8	192.06	Shaking
1.8	192.3	Shaking
1.8	192.29	Shaking
1.8	192.4	Shaking
1.8	192.3	Shaking
1.8	192.36	Shaking
1.8	192.63	Shaking
1.8	192.33	Shaking
1.8	192.33	Shaking
1.8	192.28	Shaking
1.8	192.03	Shaking
1.8	192.87	Shaking
1.8	192.67	Shaking
1.8	192.68	Shaking
1.8	192.58	Shaking
1.8	192.43	Shaking
1.8	192.39	Shaking
1.8	192.6	Shaking
1.8	192.81	Shaking
1.8	192.76	Shaking
1.8	193.28	Shaking
1.8	193.35	Shaking
1.8	193.34	Shaking
1.8	193.19	Shaking
1.8	194.14	Shaking
1.8	194.41	Shaking
1.8	194.61	Shaking
1.8	195.2	Shaking
1.8	195.32	Shaking
1.8	195.78	Shaking
1.8	195.88	Shaking
1.8	196.35	Shaking
1.8	196.17	Shaking
1.8	196.56	Shaking
1.8	196.8	Shaking
1.8	197.25	Shaking
1.8	197.74	Shaking
1.8	197.92	Shaking
1.8	198.3	Shaking
1.8	198.64	Shaking
1.8	198.61	Shaking
1.8	198.74	Shaking
1.8	198.98	Shaking
1.8	199.05	Shaking
1.8	198.86	Shaking
1.8	199.06	Shaking
1.8	199.08	Shaking
1.8	198.42	Shaking
1.8	198.79	Shaking
1.8	198.92	Shaking
1.8	198.66	Shaking
1.8	198.49	Shaking
1.8	198.09	Shaking
1.8	197.9	Shaking
1.8	197.4	Shaking
1.8	197.18	Shaking
1.8	196.74	Shaking
1.8	196.41	Shaking
1.8	196.6	Shaking
1.8	196.03	Shaking
1.8	195.79	Shaking
1.8	195.53	Shaking
1.8	195.08	Shaking
1.8	195	Shaking
1.8	194.11	Shaking
1.8	194.16	Shaking
1.8	193.77	Shaking
1.8	193	Shaking
1.8	192.66	Shaking
1.8	192.4	Shaking
1.8	192.17	Shaking
1.8	191.49	Shaking
1.8	191.53	Shaking
1.8	191.28	Shaking
1.8	190.6	Shaking
1.8	190.83	Shaking
1.8	190.72	Shaking
1.8	189.96	Shaking
1.8	189.63	Shaking
1.8	189.26	Shaking
1.8	189.05	Shaking
1.8	188.77	Shaking
1.8	188.97	Shaking
1.8	188.01	Shaking
1.8	187.73	Shaking
1.8	187.44	Shaking
1.8	186.91	Shaking
1.8	186.69	Shaking
1.8	186.39	Shaking
1.8	186.01	Shaking
1.8	185.89	Shaking
1.8	185.39	Shaking
1.8	185.35	Shaking
1.8	185.19	Shaking
1.8	184.06	Shaking
1.8	183.68	Shaking
1.8	183.3	Shaking
1.8	182.83	Shaking
1.8	182.7	Shaking
1.8	182.07	Shaking
1.8	181.8	Shaking
1.8	181.77	Shaking
1.8	181.5	Shaking
1.8	181.15	Shaking
1.8	180.41	Shaking
1.8	180.7	Shaking
1.8	180.8	Shaking
1.8	180.77	Shaking
1.8	180.1	Shaking
1.8	180.61	Shaking
1.8	180.69	Shaking
1.8	180.98	Shaking
1.8	181.1	Shaking
1.8	181.24	Shaking
1.8	181.78	Shaking
1.8	182.08	Shaking
1.8	182.48	Shaking
1.8	182.94	Shaking
1.8	183.41	Shaking
1.8	183.71	Shaking
1.8	184.36	Shaking
1.8	185.17	Shaking
1.8	185.69	Shaking
1.8	186.36	Shaking
1.8	186.9	Shaking
1.8	187.53	Shaking
1.8	187.94	Shaking
1.8	188.71	Shaking
1.8	188.99	Shaking
1.8	189.79	Shaking
1.8	190.28	Shaking
1.8	190.71	Shaking
1.8	190.84	Shaking
1.8	191.83	Shaking
1.8	192.34	Shaking
1.8	192.89	Shaking
1.8	193.31	Shaking
1.8	193.74	Shaking
1.8	194.1	Shaking
1.8	194.56	Shaking
1.8	195.62	Shaking
1.8	195.04	Shaking
1.8	195.55	Shaking
1.8	195.94	Shaking
1.8	196.14	Shaking
1.8	196.27	Shaking
1.8	196.59	Shaking
1.8	196.87	Shaking
1.8	197.76	Shaking
1.8	197.31	Shaking
1.8	197.65	Shaking
1.8	197.86	Shaking
1.8	197.82	Shaking
1.8	198.04	Shaking
1.8	198.13	Shaking
1.8	198.25	Shaking
1.8	198.22	Shaking
1.8	197.79	Shaking
1.8	197.92	Shaking
1.8	197.92	Shaking
1.8	197.63	Shaking
1.8	197.82	Shaking
1.8	197.57	Shaking
1.8	197.45	Shaking
1.8	197.32	Shaking
1.8	197.07	Shaking
1.8	196.8	Shaking
1.8	196.64	Shaking
1.8	196.22	Shaking
1.8	196.47	Shaking
1.8	195.83	Shaking
1.8	196.23	Shaking
1.8	196.37	Shaking
1.8	196.19	Shaking
1.8	196.12	Shaking
1.8	196.17	Shaking
1.8	196.54	Shaking
1.8	196.49	Shaking
1.8	196.89	Shaking
1.8	197.3	Shaking
1.8	197.99	Shaking
1.8	197.61	Shaking
1.8	197.82	Shaking
1.8	198.03	Shaking
1.8	198.54	Shaking
1.8	198.94	Shaking
1.8	198.95	Shaking
1.8	199.31	Shaking
1.8	199.72	Shaking
1.8	200.04	Shaking
1.8	200.15	Shaking
1.8	200.59	Shaking
1.8	201.04	Shaking
1.8	201.48	Shaking
1.8	201.91	Shaking
1.8	202.09	Shaking
1.8	202.23	Shaking
1.8	202.96	Shaking
1.8	203.26	Shaking
1.8	203.08	Shaking
1.8	203.7	Shaking
1.8	203.88	Shaking
1.8	204.17	Shaking
1.8	204.25	Shaking
1.8	204.12	Shaking
1.8	204.03	Shaking
1.8	204.11	Shaking
1.8	204.08	Shaking
1.8	203.93	Shaking
1.8	203.82	Shaking
1.8	203.64	Shaking
1.8	203.21	Shaking
1.8	202.82	Shaking
1.8	202.6	Shaking
1.8	202.22	Shaking
1.8	201.36	Shaking
1.8	201.28	Shaking
1.8	200.54	Shaking
1.8	200.08	Shaking
1.8	199.76	Shaking
1.8	199.03	Shaking
1.8	199.01	Shaking
1.8	198.57	Shaking
1.8	197.95	Shaking
1.8	197.58	Shaking
1.8	197.13	Shaking
1.8	196.39	Shaking
1.8	195.96	Shaking
1.8	195.63	Shaking
1.8	195.47	Shaking
1.8	195.21	Shaking
1.8	194.88	Shaking
1.8	194.08	Shaking
1.8	193.88	Shaking
1.8	194.01	Shaking
1.8	193.28	Shaking
1.8	193.12	Shaking
1.8	192.95	Shaking
1.8	192.73	Shaking
1.8	192.23	Shaking
1.8	191.55	Shaking
1.8	191.38	Shaking
1.8	191.53	Shaking
1.8	191.15	Shaking
1.8	190.7	Shaking
1.8	190.5	Shaking
1.8	190.32	Shaking
1.8	190.2	Shaking
1.8	190.05	Shaking
1.8	189.51	Shaking
1.8	189.3	Shaking
1.8	189.1	Shaking
1.8	188.82	Shaking
1.8	189.6	Shaking
1.8	188.93	Shaking
1.8	189.02	Shaking
1.8	188.19	Shaking
1.8	188.02	Shaking
1.8	187.97	Shaking
1.8	187.64	Shaking
1.8	187.66	Shaking
1.8	187.04	Shaking
1.8	187.17	Shaking
1.8	186.69	Shaking
1.8	186.45	Shaking
1.8	186.54	Shaking
1.8	186.1	Shaking
1.8	186.06	Shaking
1.8	185.85	Shaking
1.8	185.45	Shaking
1.8	185.44	Shaking
1.8	185.08	Shaking
1.8	184.84	Shaking
1.8	184.66	Shaking
1.8	184.44	Shaking
1.8	184.8	Shaking
1.8	184.58	Shaking
1.8	184.18	Shaking
1.8	183.43	Shaking
1.8	183.55	Shaking
1.8	183.42	Shaking
1.8	183.4	Shaking
1.8	183.71	Shaking
1.8	183.33	Shaking
1.8	183.12	Shaking
1.8	182.99	Shaking
1.8	182.73	Shaking
1.8	182.58	Shaking
1.8	182.66	Shaking
1.8	182.87	Shaking
1.8	182.96	Shaking
1.8	182.55	Shaking
1.8	183.11	Shaking
1.8	183.25	Shaking
1.8	183.57	Shaking
1.8	183.62	Shaking
1.8	183.88	Shaking
1.8	184.11	Shaking
1.8	185.05	Shaking
1.8	184.71	Shaking
1.8	185.14	Shaking
1.8	185.39	Shaking
1.8	185.82	Shaking
1.8	186.13	Shaking
1.8	186.42	Shaking
1.8	186.54	Shaking
1.8	186.89	Shaking
1.8	187.15	Shaking
1.8	187.75	Shaking
1.8	187.78	Shaking
1.8	188.13	Shaking
1.8	188.61	Shaking
1.8	188.87	Shaking
1.8	189.08	Shaking
1.8	189.37	Shaking
1.8	189.42	Shaking
1.8	189.84	Shaking
1.8	190.01	Shaking
1.8	190.56	Shaking
1.8	190.47	Shaking
1.8	190.8	Shaking
1.8	190.88	Shaking
1.8	191.28	Shaking
1.8	191.25	Shaking
1.8	191.43	Shaking
1.8	191.45	Shaking
1.8	191.88	Shaking
1.8	191.73	Shaking
1.8	191.95	Shaking
1.8	192.16	Shaking
1.8	192.22	Shaking
1.8	192.28	Shaking
1.8	192.33	Shaking
1.8	192.19	Shaking
1.8	192.71	Shaking
1.8	192.87	Shaking
1.8	193.17	Shaking
1.8	193.28	Shaking
1.8	193.38	Shaking
1.8	193.53	Shaking
1.8	194.07	Shaking
1.8	194.05	Shaking
1.8	193.75	Shaking
1.8	194.41	Shaking
1.8	194.62	Shaking
1.8	195.15	Shaking
1.8	195.42	Shaking
1.8	195.74	Shaking
1.8	196.14	Shaking
1.8	196.29	Shaking
1.8	196.15	Shaking
1.8	197.15	Shaking
1.8	197.74	Shaking
1.8	198.03	Shaking
1.8	198.26	Shaking
1.8	198.57	Shaking
1.8	199.02	Shaking
1.8	199.57	Shaking
1.8	200.11	Shaking
1.8	200.46	Shaking
1.8	200.78	Shaking
1.8	201.37	Shaking
1.8	201.56	Shaking
1.8	201.63	Shaking
1.8	202.24	Shaking
1.8	202.57	Shaking
1.8	202.98	Shaking
1.8	203.21	Shaking
1.8	203.49	Shaking
1.8	203.46	Shaking
1.8	203.43	Shaking
1.8	203.34	Shaking
1.8	203.55	Shaking
1.8	203.62	Shaking
1.8	203.53	Shaking
1.8	203.94	Shaking
1.8	203.64	Shaking
1.8	203.42	Shaking
1.8	203.19	Shaking
1.8	202.96	Shaking
1.8	202.67	Shaking
1.8	202.58	Shaking
1.8	202.57	Shaking
1.8	202.79	Shaking
1.8	201.61	Shaking
1.8	201.27	Shaking
1.8	200.93	Shaking
1.8	200.44	Shaking
1.8	199.98	Shaking
1.8	199.16	Shaking
1.8	198.78	Shaking
1.8	198.26	Shaking
1.8	197.84	Shaking
1.8	197.2	Shaking
1.8	196.72	Shaking
1.8	196.31	Shaking
1.8	195.81	Shaking
1.8	195.24	Shaking
1.8	194.34	Shaking
1.8	194.21	Shaking
1.8	194.27	Shaking
1.8	193.81	Shaking
1.8	193.58	Shaking
1.8	192.94	Shaking
1.8	192.61	Shaking
1.8	192.41	Shaking
1.8	192.2	Shaking
1.8	191.83	Shaking
1.8	191.6	Shaking
1.8	191.26	Shaking
1.8	190.88	Shaking
1.8	190.8	Shaking
1.8	190.65	Shaking
1.8	190.32	Shaking
1.8	190.07	Shaking
1.8	189.71	Shaking
1.8	189.51	Shaking
1.8	189.38	Shaking
1.8	189.27	Shaking
1.8	189.03	Shaking
1.8	188.82	Shaking
1.8	188.4	Shaking
1.8	188.32	Shaking
1.8	188.27	Shaking
1.8	187.92	Shaking
1.8	187.64	Shaking
1.8	187.27	Shaking
1.8	186.97	Shaking
1.8	186.9	Shaking
1.8	186.81	Shaking
1.8	186.71	Shaking
1.8	186.38	Shaking
1.8	186.25	Shaking
1.8	186.22	Shaking
1.8	186.29	Shaking
1.8	185.87	Shaking
1.8	185.55	Shaking
1.8	184.96	Shaking
1.8	185.16	Shaking
1.8	184.88	Shaking
1.8	185.15	Shaking
1.8	185.1	Shaking
1.8	184.71	Shaking
1.8	184.74	Shaking
1.8	185.11	Shaking
1.8	185.41	Shaking
1.8	185.29	Shaking
1.8	185.44	Shaking
1.8	185.39	Shaking
1.8	185.64	Shaking
1.8	185.71	Shaking
1.8	185.79	Shaking
1.8	186.04	Shaking
1.8	186.14	Shaking
1.8	186.36	Shaking
1.8	186.41	Shaking
1.8	186.66	Shaking
1.8	186.84	Shaking
1.8	186.59	Shaking
1.8	187	Shaking
1.8	186.78	Shaking
1.8	186.74	Shaking
1.8	187.14	Shaking
1.8	187.26	Shaking
1.8	187.57	Shaking
1.8	187.52	Shaking
1.8	187.54	Shaking
1.8	187.54	Shaking
1.8	187.41	Shaking
1.8	187.55	Shaking
1.8	187.72	Shaking
1.8	187.89	Shaking
1.8	188.03	Shaking
1.8	188.22	Shaking
1.8	188.39	Shaking
1.8	188.52	Shaking
1.8	188.99	Shaking
1.8	189.1	Shaking
1.8	189.1	Shaking
1.8	189.58	Shaking
1.8	190.07	Shaking
1.8	190.25	Shaking
1.8	190.73	Shaking
1.8	191.19	Shaking
1.8	191.53	Shaking
1.8	191.92	Shaking
1.8	192.63	Shaking
1.8	193.06	Shaking
1.8	193.63	Shaking
1.8	194.44	Shaking
1.8	194.54	Shaking
1.8	194.99	Shaking
1.8	195.54	Shaking
1.8	196.06	Shaking
1.8	196.44	Shaking
1.8	197.29	Shaking
1.8	197.12	Shaking
1.8	197.51	Shaking
1.8	197.8	Shaking
1.8	198.04	Shaking
1.8	198.35	Shaking
1.8	198.52	Shaking
1.8	198.76	Shaking
1.8	199.08	Shaking
1.8	199.09	Shaking
1.8	199.24	Shaking
1.8	199.33	Shaking
1.8	199.82	Shaking
1.8	200.53	Shaking
1.8	200.67	Shaking
1.8	200.61	Shaking
1.8	200.75	Shaking
1.8	200.88	Shaking
1.8	201.07	Shaking
1.8	201.12	Shaking
1.8	201.45	Shaking
1.8	201.73	Shaking
1.8	201.92	Shaking
1.8	202.02	Shaking
1.8	202.51	Shaking
1.8	202.76	Shaking
1.8	202.94	Shaking
1.8	203.1	Shaking
1.8	203.16	Shaking
1.8	203.28	Shaking
1.8	203.69	Shaking
1.8	203.77	Shaking
1.8	203.95	Shaking
1.8	203.97	Shaking
1.8	204.23	Shaking
1.8	204.29	Shaking
1.8	204.42	Shaking
1.8	204.27	Shaking
1.8	204.29	Shaking
1.8	204.34	Shaking
1.8	204.03	Shaking
1.8	204.15	Shaking
1.8	203.87	Shaking
1.8	203.49	Shaking
1.8	202.96	Shaking
1.8	202.59	Shaking
1.8	202.39	Shaking
1.8	202.2	Shaking
1.8	201.62	Shaking
1.8	201.4	Shaking
1.8	201.04	Shaking
1.8	200.18	Shaking
1.8	200.05	Shaking
1.8	199.71	Shaking
1.8	199.33	Shaking
1.8	198.83	Shaking
1.8	198.55	Shaking
1.8	198.01	Shaking
1.8	197.86	Shaking
1.8	196.81	Shaking
1.8	196.97	Shaking
1.8	196.58	Shaking
1.8	196.25	Shaking
1.8	196.06	Shaking
1.8	195.61	Shaking
1.8	195.14	Shaking
1.8	194.46	Shaking
1.8	194.03	Shaking
1.8	193.68	Shaking
1.8	193.43	Shaking
1.8	192.87	Shaking
1.8	192.38	Shaking
1.8	192.16	Shaking
1.8	192.54	Shaking
1.8	191.33	Shaking
1.8	190.83	Shaking
1.8	189.88	Shaking
1.8	190.15	Shaking
1.8	189.2	Shaking
1.8	188.85	Shaking
1.8	188.31	Shaking
1.8	187.84	Shaking
1.8	187.32	Shaking
1.8	186.78	Shaking
1.8	186.31	Shaking
1.8	185.59	Shaking
1.8	185.19	Shaking
1.8	184.42	Shaking
1.8	184.31	Shaking
1.8	183.83	Shaking
1.8	183.76	Shaking
1.8	183.33	Shaking
1.8	183.01	Shaking
1.8	182.88	Shaking
1.8	182.41	Shaking
1.8	182	Shaking
1.8	181.77	Shaking
1.8	181.52	Shaking
1.8	181.52	Shaking
1.8	181.12	Shaking
1.8	181.04	Shaking
1.8	180.97	Shaking
1.8	181.01	Shaking
1.8	180.78	Shaking
1.8	180.76	Shaking
1.8	180.42	Shaking
1.8	180.21	Shaking
1.8	180.31	Shaking
1.8	180.35	Shaking
1.8	180.29	Shaking
1.8	180.42	Shaking
1.8	180.42	Shaking
1.8	180.52	Shaking
1.8	180.65	Shaking
1.8	180.12	Shaking
1.8	180.52	Shaking
1.8	181	Shaking
1.8	181.07	Shaking
1.8	181.3	Shaking
1.8	181.35	Shaking
1.8	181.56	Shaking
1.8	181.55	Shaking
1.8	181.65	Shaking
1.8	181.7	Shaking
1.8	181.84	Shaking
1.8	181.97	Shaking
1.8	182.18	Shaking
1.8	182.07	Shaking
1.8	182.37	Shaking
1.8	182.71	Shaking
1.8	182.83	Shaking
1.8	182.5	Shaking
1.8	182.99	Shaking
1.8	183.3	Shaking
1.8	183.45	Shaking
1.8	183.71	Shaking
1.8	184.12	Shaking
1.8	184.27	Shaking
1.8	184.51	Shaking
1.8	184.56	Shaking
1.8	184.95	Shaking
1.8	185.55	Shaking
1.8	185.93	Shaking
1.8	186.2	Shaking
1.8	186.62	Shaking
1.8	187.11	Shaking
1.8	187.62	Shaking
1.8	188	Shaking
1.8	188.42	Shaking
1.8	188.7	Shaking
1.8	189.12	Shaking
1.8	189.67	Shaking
1.8	190.27	Shaking
1.8	190.66	Shaking
1.8	191.2	Shaking
1.8	191.51	Shaking
1.8	191.77	Shaking
1.8	192.42	Shaking
1.8	192.53	Shaking
1.8	192.92	Shaking
1.8	193.38	Shaking
1.8	193.92	Shaking
1.8	193.86	Shaking
1.8	194.06	Shaking
1.8	194.58	Shaking
1.8	194.3	Shaking
1.8	195.05	Shaking
1.8	195.44	Shaking
1.8	195.67	Shaking
1.8	196.18	Shaking
1.8	196.4	Shaking
1.8	196.54	Shaking
1.8	196.88	Shaking
1.8	196.74	Shaking
1.8	196.89	Shaking
1.8	196.69	Shaking
1.8	196.57	Shaking
1.8	196.76	Shaking
1.8	196.64	Shaking
1.8	196.82	Shaking
1.8	196.56	Shaking
1.8	196.4	Shaking
1.8	196.06	Shaking
1.8	196.09	Shaking
1.8	195.88	Shaking
1.8	195.51	Shaking
1.8	195.22	Shaking
1.8	195.03	Shaking
1.8	194.66	Shaking
1.8	194.34	Shaking
1.8	194.01	Shaking
1.8	193.69	Shaking
1.8	193.45	Shaking
1.8	192.88	Shaking
1.8	192.53	Shaking
1.8	192.35	Shaking
1.8	192.24	Shaking
1.8	192.04	Shaking
1.8	191.61	Shaking
1.8	191.34	Shaking
1.8	191.1	Shaking
1.8	190.95	Shaking
1.8	190.84	Shaking
1.8	190.65	Shaking
1.8	190.4	Shaking
1.8	190.27	Shaking
1.8	189.9	Shaking
1.8	189.34	Shaking
1.8	189.51	Shaking
1.8	189.42	Shaking
1.8	189.15	Shaking
1.8	188.93	Shaking
1.8	189.15	Shaking
1.8	189.11	Shaking
1.8	188.98	Shaking
1.8	188.75	Shaking
1.8	188.68	Shaking
1.8	188.54	Shaking
1.8	188.42	Shaking
1.8	188.95	Shaking
1.8	187.79	Shaking
1.8	187.82	Shaking
1.8	187.69	Shaking
1.8	187.44	Shaking
1.8	187.32	Shaking
1.8	187.12	Shaking
1.8	186.99	Shaking
1.8	186.79	Shaking
1.8	187.15	Shaking
1.8	186.54	Shaking
1.8	186.43	Shaking
1.8	186.16	Shaking
1.8	186.14	Shaking
1.8	186.07	Shaking
1.8	185.94	Shaking
1.8	185.98	Shaking
1.8	185.91	Shaking
1.8	185.77	Shaking
1.8	185.7	Shaking
1.8	185.79	Shaking
1.8	185.13	Shaking
1.8	185.5	Shaking
1.8	185.48	Shaking
1.8	185.45	Shaking
1.8	185.39	Shaking
1.8	185.49	Shaking
1.8	185.63	Shaking
1.8	185.63	Shaking
1.8	185.62	Shaking
1.8	185.73	Shaking
1.8	185.74	Shaking
1.8	185.65	Shaking
1.8	185.51	Shaking
1.8	185.5	Shaking
1.8	185.48	Shaking
1.8	185.24	Shaking
1.8	185.18	Shaking
1.8	185.24	Shaking
1.8	185.25	Shaking
1.8	185.45	Shaking
1.8	184.88	Shaking
1.8	184.86	Shaking
1.8	185.01	Shaking
1.8	184.71	Shaking
1.8	185.01	Shaking
1.8	184.9	Shaking
1.8	184.36	Shaking
1.8	184.32	Shaking
1.8	184.23	Shaking
1.8	184.08	Shaking
1.8	184.07	Shaking
1.8	183.89	Shaking
1.8	183.93	Shaking
1.8	183.69	Shaking
1.8	183.6	Shaking
1.8	183.86	Shaking
1.8	183.73	Shaking
1.8	183.82	Shaking
1.8	184.01	Shaking
1.8	184.14	Shaking
1.8	184.16	Shaking
1.8	184.38	Shaking
1.8	184.45	Shaking
1.8	184.55	Shaking
1.8	185.42	Shaking
1.8	185.2	Shaking
1.8	185.17	Shaking
1.8	185.41	Shaking
1.8	185.76	Shaking
1.8	185.83	Shaking
1.8	185.78	Shaking
1.8	185.88	Shaking
1.8	186.11	Shaking
1.8	186.27	Shaking
1.8	186.61	Shaking
1.8	186.54	Shaking
1.8	186.76	Shaking
1.8	187.34	Shaking
1.8	187.34	Shaking
1.8	187.4	Shaking
1.8	187.77	Shaking
1.8	187.94	Shaking
1.8	188.02	Shaking
1.8	187.79	Shaking
1.8	188.72	Shaking
1.8	188.68	Shaking
1.8	188.8	Shaking
1.8	188.61	Shaking
1.8	189.01	Shaking
1.8	189.05	Shaking
1.8	188.96	Shaking
1.8	188.94	Shaking
1.8	189	Shaking
1.8	188.47	Shaking
1.8	188.77	Shaking
1.8	188.73	Shaking
1.8	188.82	Shaking
1.8	188.61	Shaking
1.8	188.54	Shaking
1.8	188.68	Shaking
1.8	188.44	Shaking
1.8	188.29	Shaking
1.8	188.34	Shaking
1.8	188.13	Shaking
1.8	188.02	Shaking
1.8	187.85	Shaking
1.8	187.99	Shaking
1.8	187.96	Shaking
1.8	188.17	Shaking
1.8	188.16	Shaking
1.8	188.09	Shaking
1.8	188.02	Shaking
1.8	187.99	Shaking
1.8	188.17	Shaking
1.8	188.37	Shaking
1.8	188.32	Shaking
1.8	188.6	Shaking
1.8	189.02	Shaking
1.8	189.51	Shaking
1.8	188.92	Shaking
1.8	189.12	Shaking
1.8	189.05	Shaking
1.8	189.39	Shaking
1.8	189.27	Shaking
1.8	189.45	Shaking
1.8	189.65	Shaking
1.8	189.98	Shaking
1.8	190.05	Shaking
1.8	190.48	Shaking
1.8	190.29	Shaking
1.8	190.49	Shaking
1.8	190.81	Shaking
1.8	191.51	Shaking
1.8	191.88	Shaking
1.8	192.19	Shaking
1.8	192.57	Shaking
1.8	192.77	Shaking
1.8	192.88	Shaking
1.8	193.15	Shaking
1.8	193.64	Shaking
1.8	193.84	Shaking
1.8	194.09	Shaking
1.8	194.49	Shaking
1.8	194.96	Shaking
1.8	195.28	Shaking
1.8	195.55	Shaking
1.8	196.35	Shaking
1.8	196.42	Shaking
1.8	197.14	Shaking
1.8	197.2	Shaking
1.8	197.21	Shaking
1.8	197.51	Shaking
1.8	198.34	Shaking
1.8	198.34	Shaking
1.8	198.52	Shaking
1.8	198.8	Shaking
1.8	198.86	Shaking
1.8	199.68	Shaking
1.8	199.89	Shaking
1.8	199.95	Shaking
1.8	200.31	Shaking
1.8	200.36	Shaking
1.8	200.54	Shaking
1.8	200.78	Shaking
1.8	200.98	Shaking
1.8	201.05	Shaking
1.8	201.48	Shaking
1.8	201.21	Shaking
1.8	201.93	Shaking
1.8	201.92	Shaking
1.8	202.39	Shaking
1.8	202.16	Shaking
1.8	202.16	Shaking
1.8	202.64	Shaking
1.8	202.94	Shaking
1.8	203.43	Shaking
1.8	203.43	Shaking
1.8	203.21	Shaking
1.8	203.23	Shaking
1.8	203.31	Shaking
1.8	203.37	Shaking
1.8	203.64	Shaking
1.8	203.59	Shaking
1.8	203.37	Shaking
1.8	203.32	Shaking
1.8	203.33	Shaking
1.8	203.2	Shaking
1.8	203.26	Shaking
1.8	203.04	Shaking
1.8	202.92	Shaking
1.8	202.7	Shaking
1.8	202.03	Shaking
1.8	202.31	Shaking
1.8	202.16	Shaking
1.8	201.94	Shaking
1.8	201.75	Shaking
1.8	201.44	Shaking
1.8	200.82	Shaking
1.8	201.02	Shaking
1.8	200.33	Shaking
1.8	200.02	Shaking
1.8	199.58	Shaking
1.8	198.85	Shaking
1.8	198.71	Shaking
1.8	197.89	Shaking
1.8	197.32	Shaking
1.8	196.86	Shaking
1.8	196.29	Shaking
1.8	195.81	Shaking
1.8	195.04	Shaking
[truncated: 40,263 more rows]
