# Supplementary material for: Developing a full-scale shaking codend to reduce the capture of small fish
Source: PLoS One. 2023 Jan 23;18(1):e0280751. doi: 10.1371/journal.pone.0280751 (PMC9870171; doi:10.1371/journal.pone.0280751)
Supplement: S1 Data — (ZIP) [file pone.0280751.s003.zip › Supplemental_Data/Drag/T90_Drag.txt]

Flow_velocity	Drag	Codend
1.8	165.95	T90
1.8	166.3	T90
1.8	166.5	T90
1.8	166.95	T90
1.8	167.06	T90
1.8	167.38	T90
1.8	167.48	T90
1.8	167.33	T90
1.8	167.58	T90
1.8	168.03	T90
1.8	168.17	T90
1.8	168.51	T90
1.8	168.97	T90
1.8	169.14	T90
1.8	169.03	T90
1.8	169.9	T90
1.8	170.23	T90
1.8	170.21	T90
1.8	170.42	T90
1.8	170.79	T90
1.8	171.57	T90
1.8	171.4	T90
1.8	171.54	T90
1.8	171.12	T90
1.8	171.98	T90
1.8	171.13	T90
1.8	172.05	T90
1.8	172.28	T90
1.8	172.45	T90
1.8	172.59	T90
1.8	172.47	T90
1.8	172.74	T90
1.8	173.33	T90
1.8	173.29	T90
1.8	173.42	T90
1.8	172.89	T90
1.8	173.25	T90
1.8	173.57	T90
1.8	173.66	T90
1.8	173.74	T90
1.8	173.9	T90
1.8	174.1	T90
1.8	173.57	T90
1.8	173.1	T90
1.8	173.77	T90
1.8	173.81	T90
1.8	173.9	T90
1.8	173.88	T90
1.8	173.61	T90
1.8	173.42	T90
1.8	173.45	T90
1.8	173.15	T90
1.8	173.1	T90
1.8	172.67	T90
1.8	172.47	T90
1.8	172.27	T90
1.8	171.9	T90
1.8	171.47	T90
1.8	171.01	T90
1.8	170.94	T90
1.8	170.47	T90
1.8	170.24	T90
1.8	169.76	T90
1.8	169.91	T90
1.8	168.98	T90
1.8	169.44	T90
1.8	169.08	T90
1.8	168.51	T90
1.8	168.46	T90
1.8	168.44	T90
1.8	167.95	T90
1.8	167.72	T90
1.8	167.55	T90
1.8	167.16	T90
1.8	166.99	T90
1.8	166.46	T90
1.8	167.12	T90
1.8	166.68	T90
1.8	166.2	T90
1.8	166.38	T90
1.8	165.73	T90
1.8	165.27	T90
1.8	165.4	T90
1.8	165.53	T90
1.8	164.93	T90
1.8	165.02	T90
1.8	164.88	T90
1.8	164.3	T90
1.8	164.67	T90
1.8	163.85	T90
1.8	163.87	T90
1.8	163.85	T90
1.8	163.23	T90
1.8	163.34	T90
1.8	162.97	T90
1.8	162.83	T90
1.8	162.54	T90
1.8	162.66	T90
1.8	162.68	T90
1.8	162.92	T90
1.8	162.94	T90
1.8	163.06	T90
1.8	162.88	T90
1.8	162.56	T90
1.8	163.03	T90
1.8	162.48	T90
1.8	163.17	T90
1.8	163.4	T90
1.8	163.25	T90
1.8	163.07	T90
1.8	163.09	T90
1.8	163.05	T90
1.8	163.1	T90
1.8	163.03	T90
1.8	163.15	T90
1.8	163.26	T90
1.8	162.98	T90
1.8	163.15	T90
1.8	162.94	T90
1.8	163.34	T90
1.8	163.18	T90
1.8	163.12	T90
1.8	163.17	T90
1.8	163.09	T90
1.8	163.23	T90
1.8	163.13	T90
1.8	163.44	T90
1.8	163.04	T90
1.8	163.24	T90
1.8	163.09	T90
1.8	163.09	T90
1.8	163.2	T90
1.8	163.21	T90
1.8	163.64	T90
1.8	163.75	T90
1.8	163.1	T90
1.8	163.46	T90
1.8	163.61	T90
1.8	163.08	T90
1.8	162.87	T90
1.8	163.72	T90
1.8	163.4	T90
1.8	163.28	T90
1.8	163.26	T90
1.8	163.13	T90
1.8	163.23	T90
1.8	163.34	T90
1.8	163.45	T90
1.8	163.51	T90
1.8	163.5	T90
1.8	163.32	T90
1.8	163.17	T90
1.8	162.92	T90
1.8	163.07	T90
1.8	163.27	T90
1.8	163.31	T90
1.8	163.23	T90
1.8	163.53	T90
1.8	163.33	T90
1.8	163.65	T90
1.8	163.47	T90
1.8	163.52	T90
1.8	163.82	T90
1.8	163.4	T90
1.8	163.9	T90
1.8	163.59	T90
1.8	163.7	T90
1.8	163.82	T90
1.8	163.62	T90
1.8	164.02	T90
1.8	164.49	T90
1.8	164.37	T90
1.8	164.48	T90
1.8	164.51	T90
1.8	164.4	T90
1.8	164.66	T90
1.8	164.67	T90
1.8	164.78	T90
1.8	165.01	T90
1.8	165	T90
1.8	165.39	T90
1.8	165.48	T90
1.8	165.58	T90
1.8	165.46	T90
1.8	165.82	T90
1.8	166.04	T90
1.8	166.04	T90
1.8	166.23	T90
1.8	166.55	T90
1.8	166.52	T90
1.8	167.2	T90
1.8	166.8	T90
1.8	167.23	T90
1.8	167.27	T90
1.8	167.61	T90
1.8	167.24	T90
1.8	168.16	T90
1.8	167.78	T90
1.8	167.68	T90
1.8	167.71	T90
1.8	167.83	T90
1.8	168.02	T90
1.8	168.3	T90
1.8	168.18	T90
1.8	168	T90
1.8	168.43	T90
1.8	168.86	T90
1.8	168.48	T90
1.8	168.95	T90
1.8	168.32	T90
1.8	168.53	T90
1.8	168.61	T90
1.8	168.08	T90
1.8	168.07	T90
1.8	168.26	T90
1.8	168.27	T90
1.8	167.9	T90
1.8	167.71	T90
1.8	168.07	T90
1.8	168.09	T90
1.8	168.23	T90
1.8	168.46	T90
1.8	168.51	T90
1.8	168.54	T90
1.8	168.51	T90
1.8	168.41	T90
1.8	167.67	T90
1.8	168.08	T90
1.8	168.27	T90
1.8	167.77	T90
1.8	168.21	T90
1.8	167.88	T90
1.8	168.01	T90
1.8	167.77	T90
1.8	168.02	T90
1.8	167.84	T90
1.8	168.02	T90
1.8	167.8	T90
1.8	168.07	T90
1.8	168.06	T90
1.8	167.81	T90
1.8	168.08	T90
1.8	167.83	T90
1.8	168.18	T90
1.8	168.22	T90
1.8	168.01	T90
1.8	168.62	T90
1.8	168.61	T90
1.8	168.24	T90
1.8	168.33	T90
1.8	168.31	T90
1.8	168.5	T90
1.8	168.51	T90
1.8	168.27	T90
1.8	168.47	T90
1.8	168.42	T90
1.8	168.03	T90
1.8	168.33	T90
1.8	168.14	T90
1.8	168.13	T90
1.8	168.16	T90
1.8	168.45	T90
1.8	168.26	T90
1.8	168.09	T90
1.8	168.07	T90
1.8	168.1	T90
1.8	167.72	T90
1.8	167.76	T90
1.8	167.89	T90
1.8	167.69	T90
1.8	167.58	T90
1.8	167.39	T90
1.8	167.81	T90
1.8	167.88	T90
1.8	167.46	T90
1.8	167.47	T90
1.8	167.1	T90
1.8	167.36	T90
1.8	167.28	T90
1.8	167.05	T90
1.8	167.12	T90
1.8	166.77	T90
1.8	167.05	T90
1.8	166.63	T90
1.8	166.71	T90
1.8	166.48	T90
1.8	166.63	T90
1.8	166.67	T90
1.8	166.51	T90
1.8	166.38	T90
1.8	166.43	T90
1.8	166.29	T90
1.8	166.35	T90
1.8	165.95	T90
1.8	166.21	T90
1.8	166.2	T90
1.8	166.2	T90
1.8	166.33	T90
1.8	166.63	T90
1.8	165.93	T90
1.8	165.9	T90
1.8	166.45	T90
1.8	166.06	T90
1.8	166.54	T90
1.8	166.28	T90
1.8	166.41	T90
1.8	166.29	T90
1.8	166.36	T90
1.8	166.35	T90
1.8	166.68	T90
1.8	166.55	T90
1.8	166.5	T90
1.8	166.49	T90
1.8	167.2	T90
1.8	167.15	T90
1.8	167.44	T90
1.8	167.63	T90
1.8	167.28	T90
1.8	167.61	T90
1.8	167.47	T90
1.8	167.76	T90
1.8	167.86	T90
1.8	168.08	T90
1.8	167.96	T90
1.8	167.98	T90
1.8	168.18	T90
1.8	168.26	T90
1.8	167.93	T90
1.8	168.04	T90
1.8	167.78	T90
1.8	167.96	T90
1.8	168.23	T90
1.8	168.16	T90
1.8	167.52	T90
1.8	167.38	T90
1.8	167.56	T90
1.8	167.07	T90
1.8	167.4	T90
1.8	166.74	T90
1.8	166.73	T90
1.8	166.92	T90
1.8	166.82	T90
1.8	166.24	T90
1.8	166.33	T90
1.8	166.36	T90
1.8	166.19	T90
1.8	166.28	T90
1.8	165.9	T90
1.8	165.98	T90
1.8	165.63	T90
1.8	165.58	T90
1.8	165.38	T90
1.8	165.46	T90
1.8	165.12	T90
1.8	165.31	T90
1.8	164.51	T90
1.8	169.07	T90
1.8	164.64	T90
1.8	164.38	T90
1.8	164.56	T90
1.8	164.81	T90
1.8	164.3	T90
1.8	164.65	T90
1.8	164.32	T90
1.8	164.24	T90
1.8	164.25	T90
1.8	165.92	T90
1.8	163.82	T90
1.8	163.95	T90
1.8	163.95	T90
1.8	164.06	T90
1.8	164.96	T90
1.8	163.9	T90
1.8	162.44	T90
1.8	163.43	T90
1.8	163.56	T90
1.8	163.49	T90
1.8	163.75	T90
1.8	163.65	T90
1.8	163.32	T90
1.8	163.45	T90
1.8	163.42	T90
1.8	163.31	T90
1.8	163.6	T90
1.8	164.09	T90
1.8	163.79	T90
1.8	164.43	T90
1.8	164.63	T90
1.8	164.33	T90
1.8	164.16	T90
1.8	164.89	T90
1.8	164.63	T90
1.8	164.49	T90
1.8	164.37	T90
1.8	164.84	T90
1.8	164.9	T90
1.8	164.15	T90
1.8	164.36	T90
1.8	164.6	T90
1.8	164.23	T90
1.8	164.08	T90
1.8	164.63	T90
1.8	163.85	T90
1.8	164.25	T90
1.8	164.36	T90
1.8	164.32	T90
1.8	164.25	T90
1.8	164.59	T90
1.8	166.53	T90
1.8	164.88	T90
1.8	164.65	T90
1.8	165.37	T90
1.8	165.03	T90
1.8	165.3	T90
1.8	165.18	T90
1.8	165.31	T90
1.8	165.12	T90
1.8	165.85	T90
1.8	165.23	T90
1.8	165.25	T90
1.8	166.25	T90
1.8	165.83	T90
1.8	166.65	T90
1.8	165.98	T90
1.8	163.93	T90
1.8	166.09	T90
1.8	166.46	T90
1.8	166.17	T90
1.8	166.72	T90
1.8	166.68	T90
1.8	167.03	T90
1.8	164.95	T90
1.8	166.75	T90
1.8	167.14	T90
1.8	167.51	T90
1.8	160.37	T90
1.8	167.38	T90
1.8	167.38	T90
1.8	167.43	T90
1.8	167.24	T90
1.8	167.2	T90
1.8	167.53	T90
1.8	167.12	T90
1.8	167.74	T90
1.8	167.48	T90
1.8	167.64	T90
1.8	167.68	T90
1.8	167.6	T90
1.8	168.01	T90
1.8	167.71	T90
1.8	167.99	T90
1.8	168.01	T90
1.8	167.82	T90
1.8	167.75	T90
1.8	167.56	T90
1.8	167.87	T90
1.8	167.74	T90
1.8	167.61	T90
1.8	167.51	T90
1.8	167.63	T90
1.8	167.51	T90
1.8	167.8	T90
1.8	167.71	T90
1.8	167.83	T90
1.8	167.33	T90
1.8	167.51	T90
1.8	167.33	T90
1.8	167.43	T90
1.8	167.59	T90
1.8	167.29	T90
1.8	167.32	T90
1.8	167.51	T90
1.8	166.92	T90
1.8	166.79	T90
1.8	166.76	T90
1.8	166.55	T90
1.8	166.43	T90
1.8	166.14	T90
1.8	166.07	T90
1.8	165.77	T90
1.8	165.45	T90
1.8	165.42	T90
1.8	165.27	T90
1.8	165.26	T90
1.8	165.19	T90
1.8	165.18	T90
1.8	164.69	T90
1.8	164.57	T90
1.8	165.03	T90
1.8	164.91	T90
1.8	165.03	T90
1.8	164.85	T90
1.8	164.99	T90
1.8	164.77	T90
1.8	165.44	T90
1.8	165.08	T90
1.8	164.87	T90
1.8	164.88	T90
1.8	164.86	T90
1.8	164.97	T90
1.8	164.8	T90
1.8	165.01	T90
1.8	164.62	T90
1.8	164.51	T90
1.8	164.55	T90
1.8	164.7	T90
1.8	164.99	T90
1.8	165.26	T90
1.8	165.02	T90
1.8	164.72	T90
1.8	165.04	T90
1.8	165.05	T90
1.8	164.81	T90
1.8	164.89	T90
1.8	165.22	T90
1.8	164.85	T90
1.8	165.51	T90
1.8	165.17	T90
1.8	165.27	T90
1.8	165.85	T90
1.8	165.27	T90
1.8	165.76	T90
1.8	165.63	T90
1.8	165.62	T90
1.8	165.73	T90
1.8	165.66	T90
1.8	166.13	T90
1.8	166.03	T90
1.8	166.18	T90
1.8	166.16	T90
1.8	166.36	T90
1.8	166.6	T90
1.8	166.55	T90
1.8	167.02	T90
1.8	166.48	T90
1.8	167.26	T90
1.8	167.24	T90
1.8	167.94	T90
1.8	167.61	T90
1.8	167.41	T90
1.8	168.68	T90
1.8	168.09	T90
1.8	167.76	T90
1.8	167.91	T90
1.8	168.32	T90
1.8	168.24	T90
1.8	168.67	T90
1.8	168.65	T90
1.8	169.03	T90
1.8	169.13	T90
1.8	169.06	T90
1.8	168.68	T90
1.8	169.44	T90
1.8	169.19	T90
1.8	168.9	T90
1.8	169.29	T90
1.8	169.27	T90
1.8	169.12	T90
1.8	169.56	T90
1.8	169.44	T90
1.8	169.29	T90
1.8	169.29	T90
1.8	169.31	T90
1.8	167.7	T90
1.8	168.64	T90
1.8	168.8	T90
1.8	169.24	T90
1.8	169.1	T90
1.8	168.99	T90
1.8	169.19	T90
1.8	169.05	T90
1.8	168.73	T90
1.8	168.36	T90
1.8	168.61	T90
1.8	167.78	T90
1.8	168.37	T90
1.8	168.11	T90
1.8	167.84	T90
1.8	167.81	T90
1.8	167.67	T90
1.8	167.31	T90
1.8	167.13	T90
1.8	165.48	T90
1.8	166.92	T90
1.8	166.88	T90
1.8	166.53	T90
1.8	166.46	T90
1.8	166.69	T90
1.8	166.64	T90
1.8	166.3	T90
1.8	166.52	T90
1.8	166.19	T90
1.8	166.06	T90
1.8	166.3	T90
1.8	166.02	T90
1.8	165.85	T90
1.8	165.85	T90
1.8	166.05	T90
1.8	166.35	T90
1.8	165.93	T90
1.8	166.02	T90
1.8	166.01	T90
1.8	165.71	T90
1.8	165.86	T90
1.8	165.87	T90
1.8	165.72	T90
1.8	165.82	T90
1.8	165.89	T90
1.8	165.88	T90
1.8	166.1	T90
1.8	165.9	T90
1.8	165.84	T90
1.8	165.35	T90
1.8	165.75	T90
1.8	166.03	T90
1.8	165.8	T90
1.8	165.45	T90
1.8	165.79	T90
1.8	165.2	T90
1.8	165.36	T90
1.8	165.1	T90
1.8	165.5	T90
1.8	165.28	T90
1.8	164.92	T90
1.8	165.07	T90
1.8	165.01	T90
1.8	164.87	T90
1.8	165.35	T90
1.8	164.74	T90
1.8	164.67	T90
1.8	164.72	T90
1.8	164.9	T90
1.8	164.8	T90
1.8	164.65	T90
1.8	164.15	T90
1.8	164.04	T90
1.8	164.42	T90
1.8	164.33	T90
1.8	163.92	T90
1.8	163.96	T90
1.8	164.06	T90
1.8	163.95	T90
1.8	164.25	T90
1.8	163.78	T90
1.8	163.57	T90
1.8	163.85	T90
1.8	164.07	T90
1.8	164.15	T90
1.8	164.27	T90
1.8	164.47	T90
1.8	164.67	T90
1.8	164.42	T90
1.8	164.65	T90
1.8	164.58	T90
1.8	165.15	T90
1.8	165.19	T90
1.8	165.52	T90
1.8	165.43	T90
1.8	165.08	T90
1.8	165.41	T90
1.8	165.78	T90
1.8	166	T90
1.8	165.91	T90
1.8	166.25	T90
1.8	166.6	T90
1.8	166.6	T90
1.8	166.24	T90
1.8	166.89	T90
1.8	166.6	T90
1.8	167.22	T90
1.8	167.26	T90
1.8	167.37	T90
1.8	167.07	T90
1.8	167.71	T90
1.8	167.22	T90
1.8	167.74	T90
1.8	167.79	T90
1.8	167.62	T90
1.8	167.84	T90
1.8	167.88	T90
1.8	167.61	T90
1.8	167.76	T90
1.8	168.21	T90
1.8	167.84	T90
1.8	167.78	T90
1.8	167.74	T90
1.8	167.7	T90
1.8	167.55	T90
1.8	167.23	T90
1.8	166.55	T90
1.8	167.58	T90
1.8	167.02	T90
1.8	166.88	T90
1.8	166.92	T90
1.8	166.56	T90
1.8	166.31	T90
1.8	166.15	T90
1.8	166	T90
1.8	165.9	T90
1.8	165.52	T90
1.8	165.79	T90
1.8	165.53	T90
1.8	165.62	T90
1.8	165.74	T90
1.8	165.37	T90
1.8	165.38	T90
1.8	165.4	T90
1.8	165.5	T90
1.8	165.27	T90
1.8	165.59	T90
1.8	165.22	T90
1.8	165.98	T90
1.8	165.39	T90
1.8	165.22	T90
1.8	165.28	T90
1.8	165.61	T90
1.8	165.34	T90
1.8	165.42	T90
1.8	165.27	T90
1.8	165.13	T90
1.8	165.15	T90
1.8	164.84	T90
1.8	165.26	T90
1.8	165.17	T90
1.8	165.33	T90
1.8	164.8	T90
1.8	165.6	T90
1.8	166.83	T90
1.8	165.93	T90
1.8	166.05	T90
1.8	166.05	T90
1.8	165.96	T90
1.8	165.85	T90
1.8	165.62	T90
1.8	166.81	T90
1.8	165.89	T90
1.8	166.57	T90
1.8	167.27	T90
1.8	167.69	T90
1.8	166.73	T90
1.8	167.33	T90
1.8	167.87	T90
1.8	168.33	T90
1.8	167.82	T90
1.8	167.89	T90
1.8	168.31	T90
1.8	168.36	T90
1.8	168.54	T90
1.8	168.76	T90
1.8	169.1	T90
1.8	169.46	T90
1.8	169.49	T90
1.8	169.42	T90
1.8	170.19	T90
1.8	169.83	T90
1.8	170.06	T90
1.8	170.01	T90
1.8	170.48	T90
1.8	170.3	T90
1.8	170.4	T90
1.8	170.16	T90
1.8	169.81	T90
1.8	170.05	T90
1.8	170.04	T90
1.8	170.12	T90
1.8	169.92	T90
1.8	169.99	T90
1.8	170.02	T90
1.8	170.41	T90
1.8	170.26	T90
1.8	169.45	T90
1.8	169.59	T90
1.8	169.56	T90
1.8	170.11	T90
1.8	169.74	T90
1.8	169.61	T90
1.8	169.41	T90
1.8	169.27	T90
1.8	169.25	T90
1.8	169.44	T90
1.8	169.39	T90
1.8	169.02	T90
1.8	168.63	T90
1.8	168.96	T90
1.8	169.27	T90
1.8	168.93	T90
1.8	168.83	T90
1.8	168.64	T90
1.8	168.76	T90
1.8	168.7	T90
1.8	168.52	T90
1.8	168.27	T90
1.8	168.45	T90
1.8	168.31	T90
1.8	168.56	T90
1.8	168.8	T90
1.8	168.28	T90
1.8	168.43	T90
1.8	168.13	T90
1.8	168.25	T90
1.8	168.2	T90
1.8	168.37	T90
1.8	168.11	T90
1.8	168.11	T90
1.8	167.83	T90
1.8	167.49	T90
1.8	167.74	T90
1.8	167.74	T90
1.8	167.17	T90
1.8	167.38	T90
1.8	167.55	T90
1.8	167.63	T90
1.8	167.32	T90
1.8	167.66	T90
1.8	167.61	T90
1.8	167.33	T90
1.8	167.08	T90
1.8	167.18	T90
1.8	167.35	T90
1.8	167.23	T90
1.8	166.99	T90
1.8	167.18	T90
1.8	167.02	T90
1.8	166.82	T90
1.8	166.65	T90
1.8	167	T90
1.8	166.53	T90
1.8	166.98	T90
1.8	166.85	T90
1.8	167.13	T90
1.8	166.79	T90
1.8	166.85	T90
1.8	166.81	T90
1.8	166.79	T90
1.8	166.85	T90
1.8	166.67	T90
1.8	166.73	T90
1.8	166.7	T90
1.8	166.69	T90
1.8	167.18	T90
1.8	167.18	T90
1.8	167.1	T90
1.8	167.34	T90
1.8	167.59	T90
1.6	131.99	T90
1.6	131.54	T90
1.6	131.79	T90
1.6	131.58	T90
1.6	132.06	T90
1.6	131.9	T90
1.6	131.74	T90
1.6	131.5	T90
1.6	131.18	T90
1.6	131.77	T90
1.6	131.91	T90
1.6	131.74	T90
1.6	131.39	T90
1.6	131.86	T90
1.6	131.99	T90
1.6	131.88	T90
1.6	132.14	T90
1.6	131.9	T90
1.6	132.12	T90
1.6	132.15	T90
1.6	132.16	T90
1.6	132.28	T90
1.6	132.47	T90
1.6	132.4	T90
1.6	132.46	T90
1.6	132.46	T90
1.6	132.65	T90
1.6	132.62	T90
1.6	133.07	T90
1.6	132.87	T90
1.6	132.85	T90
1.6	133.08	T90
1.6	133.44	T90
1.6	133.64	T90
1.6	133.4	T90
1.6	133.54	T90
1.6	134.06	T90
1.6	134.54	T90
1.6	134.14	T90
1.6	134.01	T90
1.6	134.12	T90
1.6	134.07	T90
1.6	134.41	T90
1.6	134.45	T90
1.6	134.52	T90
1.6	134.63	T90
1.6	134.72	T90
1.6	134.47	T90
1.6	134.62	T90
1.6	134.79	T90
1.6	134.93	T90
1.6	134.98	T90
1.6	135.07	T90
1.6	135.13	T90
1.6	135.31	T90
1.6	134.89	T90
1.6	135.39	T90
1.6	135.25	T90
1.6	135.32	T90
1.6	135.33	T90
1.6	135.09	T90
1.6	135	T90
1.6	135.42	T90
1.6	135.43	T90
1.6	135.25	T90
1.6	135.42	T90
1.6	135.07	T90
1.6	135.1	T90
1.6	135.05	T90
1.6	134.57	T90
1.6	135.26	T90
1.6	135.09	T90
1.6	135.08	T90
1.6	135.14	T90
1.6	135.02	T90
1.6	134.8	T90
1.6	134.94	T90
1.6	134.9	T90
1.6	134.84	T90
1.6	134.89	T90
1.6	134.75	T90
1.6	134.72	T90
1.6	134.27	T90
1.6	134.6	T90
1.6	134.43	T90
1.6	133.98	T90
1.6	134.31	T90
1.6	133.65	T90
1.6	134	T90
1.6	133.87	T90
1.6	133.72	T90
1.6	133.58	T90
1.6	133.65	T90
1.6	133.58	T90
1.6	133.52	T90
1.6	133.69	T90
1.6	133.67	T90
1.6	133.33	T90
1.6	133.66	T90
1.6	133.38	T90
1.6	133.3	T90
1.6	133.34	T90
1.6	133.35	T90
1.6	133.64	T90
1.6	133.22	T90
1.6	133.54	T90
1.6	133.34	T90
1.6	133.27	T90
1.6	133.31	T90
1.6	133.1	T90
1.6	133.25	T90
1.6	133.22	T90
1.6	133.74	T90
1.6	133.34	T90
1.6	133.56	T90
1.6	133.5	T90
1.6	133.6	T90
1.6	133.67	T90
1.6	133.59	T90
1.6	133.79	T90
1.6	134.05	T90
1.6	133.88	T90
1.6	133.77	T90
1.6	134.03	T90
1.6	133.85	T90
1.6	134.43	T90
1.6	134.18	T90
1.6	133.7	T90
1.6	134.24	T90
1.6	134.3	T90
1.6	134.38	T90
1.6	134.07	T90
1.6	134.46	T90
1.6	134.52	T90
1.6	134.42	T90
1.6	134.47	T90
1.6	134.75	T90
1.6	134.79	T90
1.6	134.35	T90
1.6	134.45	T90
1.6	135.02	T90
1.6	135.12	T90
1.6	135.04	T90
1.6	134.9	T90
1.6	134.75	T90
1.6	134.72	T90
1.6	134.49	T90
1.6	134.65	T90
1.6	134.75	T90
1.6	134.33	T90
1.6	134.39	T90
1.6	134.37	T90
1.6	134.33	T90
1.6	133.99	T90
1.6	134.52	T90
1.6	134.28	T90
1.6	134.11	T90
1.6	133.89	T90
1.6	133.62	T90
1.6	133.66	T90
1.6	133.86	T90
1.6	133.43	T90
1.6	133.47	T90
1.6	133.46	T90
1.6	133.22	T90
1.6	132.93	T90
1.6	132.87	T90
1.6	133.38	T90
1.6	133.04	T90
1.6	133.05	T90
1.6	133.01	T90
1.6	133.26	T90
1.6	132.8	T90
1.6	132.53	T90
1.6	132.59	T90
1.6	132.57	T90
1.6	132.45	T90
1.6	132.6	T90
1.6	132.44	T90
1.6	132.64	T90
1.6	132.34	T90
1.6	132.28	T90
1.6	132.57	T90
1.6	132.75	T90
1.6	132.12	T90
1.6	132.52	T90
1.6	132.78	T90
1.6	132.89	T90
1.6	132.76	T90
1.6	133.21	T90
1.6	132.92	T90
1.6	133.01	T90
1.6	133.12	T90
1.6	133.04	T90
1.6	133.3	T90
1.6	133.26	T90
1.6	133.25	T90
1.6	133.29	T90
1.6	133.6	T90
1.6	133.64	T90
1.6	133.81	T90
1.6	134.19	T90
1.6	134.2	T90
1.6	133.9	T90
1.6	133.97	T90
1.6	133.99	T90
1.6	134.32	T90
1.6	134.4	T90
1.6	134.5	T90
1.6	134.82	T90
1.6	133.96	T90
1.6	134.77	T90
1.6	134.8	T90
1.6	135.07	T90
1.6	134.92	T90
1.6	134.77	T90
1.6	130.21	T90
1.6	135.32	T90
1.6	135.47	T90
1.6	135.64	T90
1.6	135.67	T90
1.6	136.08	T90
1.6	135.96	T90
1.6	136.02	T90
1.6	136.63	T90
1.6	136.22	T90
1.6	136.42	T90
1.6	139.25	T90
1.6	136.39	T90
1.6	136.17	T90
1.6	136.5	T90
1.6	136.63	T90
1.6	137.49	T90
1.6	136.34	T90
1.6	136.6	T90
1.6	136.64	T90
1.6	136.86	T90
1.6	136.7	T90
1.6	136.33	T90
1.6	136.65	T90
1.6	136.96	T90
1.6	136.9	T90
1.6	138.46	T90
1.6	136.81	T90
1.6	136.15	T90
1.6	136.52	T90
1.6	136.8	T90
1.6	136.56	T90
1.6	136.19	T90
1.6	136.25	T90
1.6	135.79	T90
1.6	135.45	T90
1.6	135.82	T90
1.6	135.24	T90
1.6	135.79	T90
1.6	135.25	T90
1.6	135.37	T90
1.6	135.18	T90
1.6	135.55	T90
1.6	135.12	T90
1.6	134.51	T90
1.6	134.63	T90
1.6	134.6	T90
1.6	134.61	T90
1.6	134.61	T90
1.6	134.35	T90
1.6	133.94	T90
1.6	134.41	T90
1.6	134.54	T90
1.6	133.98	T90
1.6	134.15	T90
1.6	134.17	T90
1.6	134.2	T90
1.6	133.95	T90
1.6	133.72	T90
1.6	133.72	T90
1.6	133.92	T90
1.6	133.95	T90
1.6	133.74	T90
1.6	133.94	T90
1.6	134.28	T90
1.6	134.21	T90
1.6	133.96	T90
1.6	134.17	T90
1.6	134.28	T90
1.6	134.24	T90
1.6	134.47	T90
1.6	134.31	T90
1.6	134.97	T90
1.6	133.19	T90
1.6	134.61	T90
1.6	135.07	T90
1.6	134.67	T90
1.6	134.86	T90
1.6	134.95	T90
1.6	135.1	T90
1.6	137.65	T90
1.6	135.16	T90
1.6	135.38	T90
1.6	135.3	T90
1.6	135.75	T90
1.6	135.82	T90
1.6	135.73	T90
1.6	135.89	T90
1.6	135.95	T90
1.6	135.73	T90
1.6	136.17	T90
1.6	136.45	T90
1.6	136.07	T90
1.6	137.45	T90
1.6	137.02	T90
1.6	136.89	T90
1.6	136.79	T90
1.6	136.78	T90
1.6	136.58	T90
1.6	137.03	T90
1.6	136.84	T90
1.6	136.99	T90
1.6	137.19	T90
1.6	137.21	T90
1.6	137.18	T90
1.6	137.56	T90
1.6	137.23	T90
1.6	137	T90
1.6	137.9	T90
1.6	137.4	T90
1.6	137.54	T90
1.6	137.22	T90
1.6	137.07	T90
1.6	137.07	T90
1.6	136.98	T90
1.6	137.1	T90
1.6	136.64	T90
1.6	136.73	T90
1.6	136.69	T90
1.6	133.54	T90
1.6	136.38	T90
1.6	136.65	T90
1.6	136.65	T90
1.6	136.43	T90
1.6	135.37	T90
1.6	135.85	T90
1.6	135.89	T90
1.6	135.63	T90
1.6	135.63	T90
1.6	135.44	T90
1.6	134.43	T90
1.6	135.32	T90
1.6	135.17	T90
1.6	135	T90
1.6	134.3	T90
1.6	134.01	T90
1.6	134.11	T90
1.6	134.56	T90
1.6	133.95	T90
1.6	133.79	T90
1.6	133.49	T90
1.6	133.17	T90
1.6	133.07	T90
1.6	133.06	T90
1.6	133.04	T90
1.6	132.36	T90
1.6	132.55	T90
1.6	132.06	T90
1.6	132.3	T90
1.6	132.31	T90
1.6	132.21	T90
1.6	131.86	T90
1.6	131.23	T90
1.6	131.41	T90
1.6	131.39	T90
1.6	130.89	T90
1.6	130.96	T90
1.6	131.21	T90
1.6	131.02	T90
1.6	130.73	T90
1.6	130.56	T90
1.6	131.09	T90
1.6	130.39	T90
1.6	130.38	T90
1.6	130.31	T90
1.6	130.12	T90
1.6	130.03	T90
1.6	129.18	T90
1.6	129.72	T90
1.6	129.55	T90
1.6	129.7	T90
1.6	129.56	T90
1.6	129.31	T90
1.6	129.11	T90
1.6	129.21	T90
1.6	129.11	T90
1.6	129.08	T90
1.6	128.81	T90
1.6	128.99	T90
1.6	129.06	T90
1.6	128.7	T90
1.6	128.68	T90
1.6	128.8	T90
1.6	128.83	T90
1.6	128.67	T90
1.6	128.75	T90
1.6	128.4	T90
1.6	128.71	T90
1.6	128.53	T90
1.6	128.98	T90
1.6	128.81	T90
1.6	129.04	T90
1.6	128.65	T90
1.6	128.87	T90
1.6	128.83	T90
1.6	128.78	T90
1.6	128.66	T90
1.6	128.29	T90
1.6	128.48	T90
1.6	128.88	T90
1.6	128.7	T90
1.6	128.14	T90
1.6	128.47	T90
1.6	128.25	T90
1.6	128.32	T90
1.6	128.41	T90
1.6	127.91	T90
1.6	127.81	T90
1.6	128.34	T90
1.6	128.28	T90
1.6	127.88	T90
1.6	128.03	T90
1.6	128.07	T90
1.6	127.84	T90
1.6	128.22	T90
1.6	128.17	T90
1.6	127.98	T90
1.6	127.93	T90
1.6	128.32	T90
1.6	128.2	T90
1.6	127.89	T90
1.6	127.82	T90
1.6	127.91	T90
1.6	127.81	T90
1.6	128.11	T90
1.6	127.07	T90
1.6	127.64	T90
1.6	127.51	T90
1.6	127.35	T90
1.6	127.79	T90
1.6	127.88	T90
1.6	127.75	T90
1.6	127.94	T90
1.6	127.75	T90
1.6	127.8	T90
1.6	128.1	T90
1.6	127.83	T90
1.6	127.8	T90
1.6	127.61	T90
1.6	127.79	T90
1.6	127.67	T90
1.6	127.76	T90
1.6	127.48	T90
1.6	127.64	T90
1.6	127.79	T90
1.6	127.92	T90
1.6	127.98	T90
1.6	127.76	T90
1.6	127.95	T90
1.6	128.21	T90
1.6	128.26	T90
1.6	128.05	T90
1.6	127.81	T90
1.6	128.1	T90
1.6	128.14	T90
1.6	128.56	T90
1.6	128.5	T90
1.6	128.55	T90
1.6	128.47	T90
1.6	128.73	T90
1.6	128.93	T90
1.6	128.93	T90
1.6	129.13	T90
1.6	128.86	T90
1.6	129.3	T90
1.6	129.06	T90
1.6	129.32	T90
1.6	129.93	T90
1.6	129.53	T90
1.6	129.53	T90
1.6	129.39	T90
1.6	129.81	T90
1.6	129.71	T90
1.6	129.89	T90
1.6	129.92	T90
1.6	130.03	T90
1.6	130.03	T90
1.6	130.56	T90
1.6	130.31	T90
1.6	130.73	T90
1.6	130.8	T90
1.6	130.82	T90
1.6	130.96	T90
1.6	131.36	T90
1.6	131.19	T90
1.6	131.29	T90
1.6	131.51	T90
1.6	131.75	T90
1.6	131.57	T90
1.6	132.04	T90
1.6	131.9	T90
1.6	131.51	T90
1.6	132.61	T90
1.6	132.29	T90
1.6	132.45	T90
1.6	132.42	T90
1.6	132.86	T90
1.6	132.77	T90
1.6	132.82	T90
1.6	132.94	T90
1.6	133.21	T90
1.6	133.47	T90
1.6	133.39	T90
1.6	133.55	T90
1.6	133.59	T90
1.6	133.84	T90
1.6	133.89	T90
1.6	133.8	T90
1.6	134.12	T90
1.6	134.27	T90
1.6	134.45	T90
1.6	134.57	T90
1.6	134.35	T90
1.6	134.42	T90
1.6	134.87	T90
1.6	134.88	T90
1.6	134.98	T90
1.6	135.12	T90
1.6	135	T90
1.6	134.85	T90
1.6	135.57	T90
1.6	135.57	T90
1.6	135.8	T90
1.6	135.62	T90
1.6	136.03	T90
1.6	136.05	T90
1.6	136.02	T90
1.6	136.08	T90
1.6	135.97	T90
1.6	135.93	T90
1.6	135.91	T90
1.6	136.26	T90
1.6	136.07	T90
1.6	136.56	T90
1.6	136.32	T90
1.6	136.4	T90
1.6	136.16	T90
1.6	136.26	T90
1.6	136.46	T90
1.6	136.25	T90
1.6	136.19	T90
1.6	136.32	T90
1.6	136.39	T90
1.6	136.38	T90
1.6	136.15	T90
1.6	135.9	T90
1.6	136.35	T90
1.6	136.12	T90
1.6	136.07	T90
1.6	135.72	T90
1.6	135.9	T90
1.6	135.85	T90
1.6	136.38	T90
1.6	135.55	T90
1.6	135.54	T90
1.6	135.38	T90
1.6	135.44	T90
1.6	135.49	T90
1.6	135.42	T90
1.6	135.5	T90
1.6	135.4	T90
1.6	134.76	T90
1.6	135.38	T90
1.6	135.22	T90
1.6	135.15	T90
1.6	135.12	T90
1.6	134.64	T90
1.6	134.88	T90
1.6	134.93	T90
1.6	134.76	T90
1.6	134.45	T90
1.6	134.54	T90
1.6	134.86	T90
1.6	134.51	T90
1.6	134.4	T90
1.6	134.47	T90
1.6	133.97	T90
1.6	133.45	T90
1.6	133.92	T90
1.6	133.83	T90
1.6	133.71	T90
1.6	133.76	T90
1.6	133.82	T90
1.6	133.64	T90
1.6	133.55	T90
1.6	133.26	T90
1.6	133.22	T90
1.6	133.42	T90
1.4	105.95	T90
1.4	105.87	T90
1.4	105.69	T90
1.4	105.19	T90
1.4	106.27	T90
1.4	105.56	T90
1.4	105.69	T90
1.4	105.54	T90
1.4	105.42	T90
1.4	105.58	T90
1.4	105.29	T90
1.4	104.93	T90
1.4	104.67	T90
1.4	104.71	T90
1.4	104.61	T90
1.4	104.52	T90
1.4	104.34	T90
1.4	104.39	T90
1.4	104.09	T90
1.4	104.44	T90
1.4	104.09	T90
1.4	103.91	T90
1.4	103.87	T90
1.4	103.83	T90
1.4	103.64	T90
1.4	103.34	T90
1.4	103.44	T90
1.4	103.38	T90
1.4	103.41	T90
1.4	102.78	T90
1.4	102.93	T90
1.4	102.51	T90
1.4	102.79	T90
1.4	102.32	T90
1.4	102.22	T90
1.4	102.12	T90
1.4	101.95	T90
1.4	102.09	T90
1.4	101.79	T90
1.4	101.94	T90
1.4	101.89	T90
1.4	102.21	T90
1.4	101.85	T90
1.4	101.8	T90
1.4	101.49	T90
1.4	101.54	T90
1.4	101.83	T90
1.4	101.27	T90
1.4	101.76	T90
1.4	101.18	T90
1.4	101.43	T90
1.4	100.95	T90
1.4	101.51	T90
1.4	101.38	T90
1.4	100.93	T90
1.4	101.06	T90
1.4	101.15	T90
1.4	100.83	T90
1.4	101	T90
1.4	101.51	T90
1.4	100.86	T90
1.4	101.17	T90
1.4	101.13	T90
1.4	100.93	T90
1.4	101.13	T90
1.4	101.14	T90
1.4	101.21	T90
1.4	101.27	T90
1.4	101.04	T90
1.4	101.04	T90
1.4	101	T90
1.4	100.91	T90
1.4	101.13	T90
1.4	100.87	T90
1.4	101.05	T90
1.4	100.94	T90
1.4	101.06	T90
1.4	101.33	T90
1.4	101.33	T90
1.4	101.08	T90
1.4	101.36	T90
1.4	101.64	T90
1.4	102	T90
1.4	101.39	T90
1.4	101.17	T90
1.4	101.18	T90
1.4	101.38	T90
1.4	101.36	T90
1.4	101.59	T90
1.4	101.56	T90
1.4	101.6	T90
1.4	101.51	T90
1.4	102.34	T90
1.4	101.83	T90
1.4	101.77	T90
1.4	101.98	T90
1.4	101.98	T90
1.4	101.97	T90
1.4	102.09	T90
1.4	102.47	T90
1.4	102.25	T90
1.4	102.04	T90
1.4	102.84	T90
1.4	102.54	T90
1.4	102.79	T90
1.4	102.24	T90
1.4	102.41	T90
1.4	102.59	T90
1.4	102.94	T90
1.4	102.94	T90
1.4	103.06	T90
1.4	102.93	T90
1.4	102.93	T90
1.4	102.94	T90
1.4	102.88	T90
1.4	103.24	T90
1.4	103.52	T90
1.4	103.47	T90
1.4	103.53	T90
1.4	103.62	T90
1.4	104.13	T90
1.4	104.01	T90
1.4	103.99	T90
1.4	104.1	T90
1.4	104.32	T90
1.4	104.27	T90
1.4	104.22	T90
1.4	104.49	T90
1.4	104.2	T90
1.4	104.34	T90
1.4	104.61	T90
1.4	104.73	T90
1.4	105.07	T90
1.4	104.81	T90
1.4	104.87	T90
1.4	104.79	T90
1.4	104.97	T90
1.4	105.36	T90
1.4	105.06	T90
1.4	105.12	T90
1.4	105.07	T90
1.4	104.94	T90
1.4	105.48	T90
1.4	105.09	T90
1.4	105.14	T90
1.4	105.11	T90
1.4	105.18	T90
1.4	105.1	T90
1.4	105.05	T90
1.4	105.08	T90
1.4	105.26	T90
1.4	104.84	T90
1.4	104.98	T90
1.4	104.97	T90
1.4	105.29	T90
1.4	104.84	T90
1.4	105.36	T90
1.4	104.93	T90
1.4	104.79	T90
1.4	104.65	T90
1.4	104.66	T90
1.4	104.61	T90
1.4	104.57	T90
1.4	104.79	T90
1.4	104.19	T90
1.4	104.31	T90
1.4	103.86	T90
1.4	103.82	T90
1.4	103.27	T90
1.4	103.47	T90
1.4	103.08	T90
1.4	103.17	T90
1.4	103.11	T90
1.4	102.23	T90
1.4	103.17	T90
1.4	102.93	T90
1.4	102.28	T90
1.4	102.5	T90
1.4	102.39	T90
1.4	99.91	T90
1.4	102.44	T90
1.4	102.04	T90
1.4	102.33	T90
1.4	102.29	T90
1.4	102.24	T90
1.4	102.27	T90
1.4	102.11	T90
1.4	101.73	T90
1.4	102.02	T90
1.4	101.44	T90
1.4	101.01	T90
1.4	101.45	T90
1.4	101.37	T90
1.4	102.01	T90
1.4	101.22	T90
1.4	101.32	T90
1.4	101.31	T90
1.4	101.34	T90
1.4	101.59	T90
1.4	101.78	T90
1.4	101.36	T90
1.4	101.41	T90
1.4	99.45	T90
1.4	101.59	T90
1.4	101.06	T90
1.4	101.15	T90
1.4	100.88	T90
1.4	101.47	T90
1.4	101.36	T90
1.4	100.88	T90
1.4	101.19	T90
1.4	101.08	T90
1.4	100.87	T90
1.4	100.83	T90
1.4	100.6	T90
1.4	100.95	T90
1.4	100.93	T90
1.4	100.63	T90
1.4	100.81	T90
1.4	101.53	T90
1.4	100.88	T90
1.4	100.75	T90
1.4	101.08	T90
1.4	101.06	T90
1.4	100.95	T90
1.4	100.83	T90
1.4	101.05	T90
1.4	101.35	T90
1.4	101.36	T90
1.4	100.9	T90
1.4	101.13	T90
1.4	101	T90
1.4	100.96	T90
1.4	100.75	T90
1.4	100.8	T90
1.4	101.26	T90
1.4	100.83	T90
1.4	100.78	T90
1.4	100.76	T90
1.4	100.85	T90
1.4	100.88	T90
1.4	101.08	T90
1.4	100.99	T90
1.4	101.25	T90
1.4	101.41	T90
1.4	101.4	T90
1.4	101.35	T90
1.4	101.61	T90
1.4	101.59	T90
1.4	101.71	T90
1.4	101.81	T90
1.4	101.35	T90
1.4	101.64	T90
1.4	101.84	T90
1.4	102.1	T90
1.4	102.19	T90
1.4	102.28	T90
1.4	102.24	T90
1.4	101.79	T90
1.4	102.29	T90
1.4	102.51	T90
1.4	102.71	T90
1.4	102.85	T90
1.4	102.43	T90
1.4	102.76	T90
1.4	103.07	T90
1.4	103.33	T90
1.4	102.96	T90
1.4	103.06	T90
1.4	103.36	T90
1.4	103.59	T90
1.4	103.58	T90
1.4	103.88	T90
1.4	103.72	T90
1.4	103.92	T90
1.4	104.24	T90
1.4	104.12	T90
1.4	104.49	T90
1.4	104.22	T90
1.4	104.29	T90
1.4	105.11	T90
1.4	104.99	T90
1.4	105.34	T90
1.4	105.48	T90
1.4	105.49	T90
1.4	105.57	T90
1.4	105.97	T90
1.4	105.82	T90
1.4	105.92	T90
1.4	106.25	T90
1.4	105.64	T90
1.4	106.05	T90
1.4	106.32	T90
1.4	106.32	T90
1.4	106.7	T90
1.4	106.98	T90
1.4	106.65	T90
1.4	106.92	T90
1.4	107.14	T90
1.4	106.65	T90
1.4	107.13	T90
1.4	106.92	T90
1.4	107.17	T90
1.4	107.08	T90
1.4	107.17	T90
1.4	106.95	T90
1.4	106.71	T90
1.4	106.27	T90
1.4	107	T90
1.4	106.91	T90
1.4	106.97	T90
1.4	107.15	T90
1.4	107.15	T90
1.4	107.04	T90
1.4	107.2	T90
1.4	106.9	T90
1.4	107.11	T90
1.4	106.4	T90
1.4	107.1	T90
1.4	106.96	T90
1.4	107.45	T90
1.4	107.13	T90
1.4	107.28	T90
1.4	107.12	T90
1.4	107.12	T90
1.4	107.33	T90
1.4	107.22	T90
1.4	106.93	T90
1.4	106.82	T90
1.4	106.52	T90
1.4	106.95	T90
1.4	107.01	T90
1.4	106.56	T90
1.4	106.63	T90
1.4	106.83	T90
1.4	106.66	T90
1.4	106.6	T90
1.4	106.8	T90
1.4	106.5	T90
1.4	106.65	T90
1.4	106.3	T90
1.4	106.08	T90
1.4	106.3	T90
1.4	106.11	T90
1.4	106	T90
1.4	106.08	T90
1.4	105.75	T90
1.4	105.75	T90
1.4	105.75	T90
1.4	105.88	T90
1.4	105.7	T90
1.4	105.57	T90
1.4	105.16	T90
1.4	105.48	T90
1.4	105.34	T90
1.4	105.03	T90
1.4	105.04	T90
1.4	104.81	T90
1.4	105.08	T90
1.4	105	T90
1.4	104.47	T90
1.4	104.56	T90
1.4	104.52	T90
1.4	104.3	T90
1.4	104.04	T90
1.4	103.68	T90
1.4	103.82	T90
1.4	104.04	T90
1.4	103.71	T90
1.4	103.14	T90
1.4	103.47	T90
1.4	103.1	T90
1.4	103.14	T90
1.4	102.81	T90
1.4	102.69	T90
1.4	102.61	T90
1.4	102.37	T90
1.4	102.24	T90
1.4	102.22	T90
1.4	101.73	T90
1.4	101.79	T90
1.4	101.44	T90
1.4	101.4	T90
1.4	101.13	T90
1.4	101.13	T90
1.4	101.02	T90
1.4	101.66	T90
1.4	100.51	T90
1.4	100.42	T90
1.4	100.58	T90
1.4	100.18	T90
1.4	99.96	T90
1.4	99.92	T90
1.4	99.78	T90
1.4	99.71	T90
1.4	99.45	T90
1.4	99.37	T90
1.4	99.22	T90
1.4	99.14	T90
1.4	99.25	T90
1.4	98.81	T90
1.4	98.68	T90
1.4	98.71	T90
1.4	98.85	T90
1.4	98.78	T90
1.4	98.13	T90
1.4	98.89	T90
1.4	97.96	T90
1.4	98.15	T90
1.4	97.93	T90
1.4	98.02	T90
1.4	97.69	T90
1.4	97.49	T90
1.4	97.8	T90
1.4	97.73	T90
1.4	97.45	T90
1.4	97.61	T90
1.4	97.4	T90
1.4	97.45	T90
1.4	97.43	T90
1.4	97.55	T90
1.4	97.57	T90
1.4	97.4	T90
1.4	97.53	T90
1.4	97.35	T90
1.4	97.81	T90
1.4	97.45	T90
1.4	97.59	T90
1.4	98.01	T90
1.4	97.59	T90
1.4	97.48	T90
1.4	97.63	T90
1.4	97.57	T90
1.4	97.64	T90
1.4	97.9	T90
1.4	98.09	T90
1.4	97.87	T90
1.4	97.71	T90
1.4	97.58	T90
1.4	97.75	T90
1.4	97.68	T90
1.4	97.84	T90
1.4	97.88	T90
1.4	97.75	T90
1.4	97.97	T90
1.4	97.95	T90
1.4	97.69	T90
1.4	97.95	T90
1.4	97.77	T90
1.4	97.75	T90
1.4	97.95	T90
1.4	98.09	T90
1.4	98.1	T90
1.4	98.16	T90
1.4	98.2	T90
1.4	98.13	T90
1.4	98.53	T90
1.4	98.27	T90
1.4	98	T90
1.4	98.88	T90
1.4	98.41	T90
1.4	98.74	T90
1.4	98.95	T90
1.4	99.55	T90
1.4	99	T90
1.4	99.15	T90
1.4	99.2	T90
1.4	99.31	T90
1.4	99.65	T90
1.4	99.64	T90
1.4	99.38	T90
1.4	99.65	T90
1.4	99.58	T90
1.4	99.69	T90
1.4	99.82	T90
1.4	99.91	T90
1.4	100.08	T90
1.4	100.46	T90
1.4	100.39	T90
1.4	100.28	T90
1.4	100.58	T90
1.4	101.06	T90
1.4	100.71	T90
1.4	101.16	T90
1.4	101.33	T90
1.4	101.43	T90
1.4	101.35	T90
1.4	101.66	T90
1.4	101.69	T90
1.4	101.53	T90
1.4	101.73	T90
1.4	101.94	T90
1.4	102.64	T90
1.4	102.27	T90
1.4	102.95	T90
1.4	102.89	T90
1.4	102.44	T90
1.4	102.78	T90
1.4	102.81	T90
1.4	103.32	T90
1.4	103.67	T90
1.4	103.54	T90
1.4	103.96	T90
1.4	103.82	T90
1.4	103.77	T90
1.4	103.94	T90
1.4	104.37	T90
1.4	104.19	T90
1.4	104.34	T90
1.4	104.62	T90
1.4	104.57	T90
1.4	104.59	T90
1.4	104.94	T90
1.4	104.84	T90
1.4	105.33	T90
1.4	105.24	T90
1.4	104.96	T90
1.4	105.09	T90
1.4	104.87	T90
1.4	105.06	T90
1.4	105.33	T90
1.4	105.87	T90
1.4	105.29	T90
1.4	105.47	T90
1.4	105.3	T90
1.4	105.77	T90
1.4	105.29	T90
1.4	105.91	T90
1.4	105.71	T90
1.4	105.56	T90
1.4	105.64	T90
1.4	106.02	T90
1.4	105.46	T90
1.4	105.28	T90
1.4	105.24	T90
1.4	105.38	T90
1.4	105.34	T90
1.4	105.7	T90
1.4	105.6	T90
1.4	105.57	T90
1.4	105.32	T90
1.4	105.57	T90
1.4	105.55	T90
1.4	105.22	T90
1.4	105.31	T90
1.4	105.17	T90
1.4	104.87	T90
1.4	105.29	T90
1.4	104.95	T90
1.4	105.05	T90
1.4	104.59	T90
[truncated: 1,588 more rows]
