# Supplementary material for: Developing a full-scale shaking codend to reduce the capture of small fish
Source: PLoS One. 2023 Jan 23;18(1):e0280751. doi: 10.1371/journal.pone.0280751 (PMC9870171; doi:10.1371/journal.pone.0280751)
Supplement: S1 Data — (ZIP) [file pone.0280751.s003.zip › Supplemental_Data/MovingAngle/movingangle.txt]

Flow_speed	Angle
1	20.892
1	21.296
1	21.158
1	21.27
1	21.023
1	20.637
1	20.589
1	21.005
1	21.189
1	20.929
1.2	21.387
1.2	21.843
1.2	21.686
1.2	21.059
1.2	21.776
1.2	22.5
1.2	21.939
1.2	22
1.2	20.786
1.2	21.479
1.4	22.168
1.4	21.719
1.4	22.18
1.4	21.505
1.4	21.887
1.4	22.04
1.4	22.029
1.4	22.194
1.4	22.129
1.4	21.97
1.6	23.019
1.6	22.102
1.6	22.88
1.6	21.791
1.6	22.605
1.6	22.365
1.6	22.471
1.6	22.365
1.6	22.879
1.6	22.679
1.8	22.758
1.8	22.661
1.8	21.929
1.8	21.79
1.8	23.024
1.8	22.794
1.8	22.325
1.8	22.743
1.8	23.377
1.8	22.321
