# Supplementary material for: Developing a full-scale shaking codend to reduce the capture of small fish
Source: PLoS One. 2023 Jan 23;18(1):e0280751. doi: 10.1371/journal.pone.0280751 (PMC9870171; doi:10.1371/journal.pone.0280751)
Supplement: S1 Data — (ZIP) [file pone.0280751.s003.zip › Supplemental_Data/Period/shaking_period.txt]

Shaking_period	Codend	Flow_Speed	int
7	Shaking	1.8	Shaking.1.8
8	Shaking	1.8	Shaking.1.8
7	Shaking	1.8	Shaking.1.8
8	Shaking	1.8	Shaking.1.8
8	Shaking	1.8	Shaking.1.8
7	Shaking	1.8	Shaking.1.8
7	Shaking	1.8	Shaking.1.8
8	Shaking	1.8	Shaking.1.8
8	Shaking	1.8	Shaking.1.8
8	Shaking	1.8	Shaking.1.8
7	Shaking	1.8	Shaking.1.8
8	Shaking	1.8	Shaking.1.8
8	Shaking	1.8	Shaking.1.8
7	Shaking	1.8	Shaking.1.8
8	Shaking	1.8	Shaking.1.8
7	Shaking	1.8	Shaking.1.8
8	Shaking	1.8	Shaking.1.8
7	Shaking	1.8	Shaking.1.8
8	Shaking	1.8	Shaking.1.8
8	Shaking	1.8	Shaking.1.8
8	Shaking	1.8	Shaking.1.8
7	Shaking	1.8	Shaking.1.8
8	Shaking	1.8	Shaking.1.8
7	Shaking	1.8	Shaking.1.8
7	Shaking	1.8	Shaking.1.8
9	Shaking	1.8	Shaking.1.8
7	Shaking	1.8	Shaking.1.8
8	Shaking	1.8	Shaking.1.8
8	Shaking	1.8	Shaking.1.8
7	Shaking	1.8	Shaking.1.8
8	Shaking	1.8	Shaking.1.8
7	Shaking	1.8	Shaking.1.8
8	Shaking	1.8	Shaking.1.8
7	Shaking	1.8	Shaking.1.8
8	Shaking	1.8	Shaking.1.8
8	Shaking	1.8	Shaking.1.8
7	Shaking	1.8	Shaking.1.8
7	Shaking	1.8	Shaking.1.8
8	Shaking	1.8	Shaking.1.8
8	Shaking	1.8	Shaking.1.8
7	Shaking	1.8	Shaking.1.8
7	Shaking	1.8	Shaking.1.8
8	Shaking	1.8	Shaking.1.8
9	Shaking	1.8	Shaking.1.8
7	Shaking	1.8	Shaking.1.8
8	Shaking	1.8	Shaking.1.8
7	Shaking	1.8	Shaking.1.8
8	Shaking	1.8	Shaking.1.8
6	Shaking	1.8	Shaking.1.8
8	Shaking	1.8	Shaking.1.8
8	Shaking	1.8	Shaking.1.8
8	Shaking	1.8	Shaking.1.8
7	Shaking	1.8	Shaking.1.8
8	Shaking	1.8	Shaking.1.8
7	Shaking	1.8	Shaking.1.8
8	Shaking	1.8	Shaking.1.8
7	Shaking	1.8	Shaking.1.8
8	Shaking	1.8	Shaking.1.8
7	Shaking	1.8	Shaking.1.8
8	Shaking	1.8	Shaking.1.8
8	Shaking	1.8	Shaking.1.8
7	Shaking	1.8	Shaking.1.8
8	Shaking	1.8	Shaking.1.8
8	Shaking	1.8	Shaking.1.8
8	Shaking	1.8	Shaking.1.8
8	Shaking	1.8	Shaking.1.8
7	Shaking	1.8	Shaking.1.8
8	Shaking	1.8	Shaking.1.8
7	Shaking	1.8	Shaking.1.8
8	Shaking	1.8	Shaking.1.8
8	Shaking	1.8	Shaking.1.8
7	Shaking	1.8	Shaking.1.8
7	Shaking	1.8	Shaking.1.8
7	Shaking	1.8	Shaking.1.8
8	Shaking	1.8	Shaking.1.8
8	Shaking	1.8	Shaking.1.8
8	Shaking	1.8	Shaking.1.8
7	Shaking	1.8	Shaking.1.8
8	Shaking	1.8	Shaking.1.8
8	Shaking	1.8	Shaking.1.8
7	Shaking	1.8	Shaking.1.8
8	Shaking	1.8	Shaking.1.8
7	Shaking	1.8	Shaking.1.8
8	Shaking	1.8	Shaking.1.8
8	Shaking	1.8	Shaking.1.8
7	Shaking	1.8	Shaking.1.8
7	Shaking	1.8	Shaking.1.8
8	Shaking	1.8	Shaking.1.8
7	Shaking	1.8	Shaking.1.8
8	Shaking	1.8	Shaking.1.8
8	Shaking	1.8	Shaking.1.8
8	Shaking	1.8	Shaking.1.8
7	Shaking	1.8	Shaking.1.8
8	Shaking	1.8	Shaking.1.8
8	Shaking	1.8	Shaking.1.8
7	Shaking	1.8	Shaking.1.8
8	Shaking	1.8	Shaking.1.8
7	Shaking	1.8	Shaking.1.8
8	Shaking	1.8	Shaking.1.8
7	Shaking	1.8	Shaking.1.8
8	Shaking	1.8	Shaking.1.8
7	Shaking	1.8	Shaking.1.8
8	Shaking	1.8	Shaking.1.8
7	Shaking	1.8	Shaking.1.8
8	Shaking	1.8	Shaking.1.8
8	Shaking	1.8	Shaking.1.8
8	Shaking	1.8	Shaking.1.8
7	Shaking	1.8	Shaking.1.8
8	Shaking	1.8	Shaking.1.8
7	Shaking	1.8	Shaking.1.8
7	Shaking	1.8	Shaking.1.8
8	Shaking	1.8	Shaking.1.8
8	Shaking	1.8	Shaking.1.8
7	Shaking	1.8	Shaking.1.8
8	Shaking	1.8	Shaking.1.8
7	Shaking	1.8	Shaking.1.8
8	Shaking	1.8	Shaking.1.8
7	Shaking	1.8	Shaking.1.8
9	Shaking	1.8	Shaking.1.8
7	Shaking	1.8	Shaking.1.8
8	Shaking	1.8	Shaking.1.8
8	Shaking	1.8	Shaking.1.8
7	Shaking	1.8	Shaking.1.8
8	Shaking	1.8	Shaking.1.8
7	Shaking	1.8	Shaking.1.8
7	Shaking	1.8	Shaking.1.8
8	Shaking	1.8	Shaking.1.8
8	Shaking	1.8	Shaking.1.8
7	Shaking	1.8	Shaking.1.8
8	Shaking	1.8	Shaking.1.8
7	Shaking	1.8	Shaking.1.8
8	Shaking	1.8	Shaking.1.8
8	Shaking	1.8	Shaking.1.8
8	Shaking	1.8	Shaking.1.8
8	Shaking	1.8	Shaking.1.8
7	Shaking	1.8	Shaking.1.8
8	Shaking	1.8	Shaking.1.8
7	Shaking	1.8	Shaking.1.8
8	Shaking	1.8	Shaking.1.8
7	Shaking	1.8	Shaking.1.8
7	Shaking	1.8	Shaking.1.8
8	Shaking	1.8	Shaking.1.8
8	Shaking	1.8	Shaking.1.8
7	Shaking	1.8	Shaking.1.8
8	Shaking	1.8	Shaking.1.8
7	Shaking	1.8	Shaking.1.8
7	Shaking	1.8	Shaking.1.8
8	Shaking	1.8	Shaking.1.8
8	Shaking	1.8	Shaking.1.8
7	Shaking	1.8	Shaking.1.8
8	Shaking	1.8	Shaking.1.8
7	Shaking	1.8	Shaking.1.8
7	Shaking	1.8	Shaking.1.8
8	Shaking	1.8	Shaking.1.8
8	Shaking	1.8	Shaking.1.8
8	Shaking	1.8	Shaking.1.8
7	Shaking	1.8	Shaking.1.8
7	Shaking	1.8	Shaking.1.8
8	Shaking	1.8	Shaking.1.8
7	Shaking	1.8	Shaking.1.8
8	Shaking	1.8	Shaking.1.8
8	Shaking	1.8	Shaking.1.8
7	Shaking	1.8	Shaking.1.8
8	Shaking	1.8	Shaking.1.8
8	Shaking	1.8	Shaking.1.8
8	Shaking	1.8	Shaking.1.8
7	Shaking	1.8	Shaking.1.8
8	Shaking	1.8	Shaking.1.8
8	Shaking	1.8	Shaking.1.8
8	Shaking	1.8	Shaking.1.8
7	Shaking	1.8	Shaking.1.8
8	Shaking	1.8	Shaking.1.8
8	Shaking	1.8	Shaking.1.8
7	Shaking	1.8	Shaking.1.8
8	Shaking	1.8	Shaking.1.8
8	Shaking	1.8	Shaking.1.8
8	Shaking	1.8	Shaking.1.8
8	Shaking	1.8	Shaking.1.8
7	Shaking	1.8	Shaking.1.8
8	Shaking	1.8	Shaking.1.8
7	Shaking	1.8	Shaking.1.8
7	Shaking	1.8	Shaking.1.8
9	Shaking	1.8	Shaking.1.8
7	Shaking	1.8	Shaking.1.8
8	Shaking	1.8	Shaking.1.8
8	Shaking	1.8	Shaking.1.8
7	Shaking	1.8	Shaking.1.8
7	Shaking	1.8	Shaking.1.8
8	Shaking	1.8	Shaking.1.8
7	Shaking	1.8	Shaking.1.8
7	Shaking	1.8	Shaking.1.8
7	Shaking	1.8	Shaking.1.8
9	Shaking	1.8	Shaking.1.8
7	Shaking	1.8	Shaking.1.8
8	Shaking	1.8	Shaking.1.8
7	Shaking	1.8	Shaking.1.8
9	Shaking	1.6	Shaking.1.6
8	Shaking	1.6	Shaking.1.6
9	Shaking	1.6	Shaking.1.6
9	Shaking	1.6	Shaking.1.6
8	Shaking	1.6	Shaking.1.6
9	Shaking	1.6	Shaking.1.6
9	Shaking	1.6	Shaking.1.6
8	Shaking	1.6	Shaking.1.6
9	Shaking	1.6	Shaking.1.6
8	Shaking	1.6	Shaking.1.6
8	Shaking	1.6	Shaking.1.6
9	Shaking	1.6	Shaking.1.6
9	Shaking	1.6	Shaking.1.6
8	Shaking	1.6	Shaking.1.6
9	Shaking	1.6	Shaking.1.6
8	Shaking	1.6	Shaking.1.6
9	Shaking	1.6	Shaking.1.6
8	Shaking	1.6	Shaking.1.6
8	Shaking	1.6	Shaking.1.6
8	Shaking	1.6	Shaking.1.6
9	Shaking	1.6	Shaking.1.6
9	Shaking	1.6	Shaking.1.6
8	Shaking	1.6	Shaking.1.6
8	Shaking	1.6	Shaking.1.6
10	Shaking	1.6	Shaking.1.6
8	Shaking	1.6	Shaking.1.6
8	Shaking	1.6	Shaking.1.6
9	Shaking	1.6	Shaking.1.6
9	Shaking	1.6	Shaking.1.6
8	Shaking	1.6	Shaking.1.6
9	Shaking	1.6	Shaking.1.6
8	Shaking	1.6	Shaking.1.6
9	Shaking	1.6	Shaking.1.6
8	Shaking	1.6	Shaking.1.6
9	Shaking	1.6	Shaking.1.6
8	Shaking	1.6	Shaking.1.6
9	Shaking	1.6	Shaking.1.6
9	Shaking	1.6	Shaking.1.6
9	Shaking	1.6	Shaking.1.6
9	Shaking	1.6	Shaking.1.6
8	Shaking	1.6	Shaking.1.6
8	Shaking	1.6	Shaking.1.6
9	Shaking	1.6	Shaking.1.6
8	Shaking	1.6	Shaking.1.6
8	Shaking	1.6	Shaking.1.6
9	Shaking	1.6	Shaking.1.6
8	Shaking	1.6	Shaking.1.6
8	Shaking	1.6	Shaking.1.6
9	Shaking	1.6	Shaking.1.6
8	Shaking	1.6	Shaking.1.6
9	Shaking	1.6	Shaking.1.6
8	Shaking	1.6	Shaking.1.6
9	Shaking	1.6	Shaking.1.6
9	Shaking	1.6	Shaking.1.6
8	Shaking	1.6	Shaking.1.6
8	Shaking	1.6	Shaking.1.6
9	Shaking	1.6	Shaking.1.6
9	Shaking	1.6	Shaking.1.6
8	Shaking	1.6	Shaking.1.6
9	Shaking	1.6	Shaking.1.6
9	Shaking	1.6	Shaking.1.6
9	Shaking	1.6	Shaking.1.6
8	Shaking	1.6	Shaking.1.6
9	Shaking	1.6	Shaking.1.6
9	Shaking	1.6	Shaking.1.6
8	Shaking	1.6	Shaking.1.6
9	Shaking	1.6	Shaking.1.6
9	Shaking	1.6	Shaking.1.6
9	Shaking	1.6	Shaking.1.6
8	Shaking	1.6	Shaking.1.6
9	Shaking	1.6	Shaking.1.6
8	Shaking	1.6	Shaking.1.6
9	Shaking	1.6	Shaking.1.6
9	Shaking	1.6	Shaking.1.6
9	Shaking	1.6	Shaking.1.6
9	Shaking	1.6	Shaking.1.6
8	Shaking	1.6	Shaking.1.6
9	Shaking	1.6	Shaking.1.6
9	Shaking	1.6	Shaking.1.6
8	Shaking	1.6	Shaking.1.6
8	Shaking	1.6	Shaking.1.6
9	Shaking	1.6	Shaking.1.6
8	Shaking	1.6	Shaking.1.6
9	Shaking	1.6	Shaking.1.6
8	Shaking	1.6	Shaking.1.6
8	Shaking	1.6	Shaking.1.6
9	Shaking	1.6	Shaking.1.6
8	Shaking	1.6	Shaking.1.6
9	Shaking	1.6	Shaking.1.6
8	Shaking	1.6	Shaking.1.6
9	Shaking	1.6	Shaking.1.6
8	Shaking	1.6	Shaking.1.6
9	Shaking	1.6	Shaking.1.6
9	Shaking	1.6	Shaking.1.6
9	Shaking	1.6	Shaking.1.6
9	Shaking	1.6	Shaking.1.6
8	Shaking	1.6	Shaking.1.6
9	Shaking	1.6	Shaking.1.6
9	Shaking	1.6	Shaking.1.6
8	Shaking	1.6	Shaking.1.6
8	Shaking	1.6	Shaking.1.6
9	Shaking	1.6	Shaking.1.6
8	Shaking	1.6	Shaking.1.6
8	Shaking	1.6	Shaking.1.6
9	Shaking	1.6	Shaking.1.6
9	Shaking	1.6	Shaking.1.6
8	Shaking	1.6	Shaking.1.6
9	Shaking	1.6	Shaking.1.6
9	Shaking	1.6	Shaking.1.6
8	Shaking	1.6	Shaking.1.6
9	Shaking	1.6	Shaking.1.6
8	Shaking	1.6	Shaking.1.6
9	Shaking	1.6	Shaking.1.6
8	Shaking	1.6	Shaking.1.6
9	Shaking	1.6	Shaking.1.6
9	Shaking	1.6	Shaking.1.6
8	Shaking	1.6	Shaking.1.6
9	Shaking	1.6	Shaking.1.6
9	Shaking	1.6	Shaking.1.6
9	Shaking	1.6	Shaking.1.6
8	Shaking	1.6	Shaking.1.6
9	Shaking	1.6	Shaking.1.6
8	Shaking	1.6	Shaking.1.6
9	Shaking	1.6	Shaking.1.6
8	Shaking	1.6	Shaking.1.6
9	Shaking	1.6	Shaking.1.6
8	Shaking	1.6	Shaking.1.6
9	Shaking	1.6	Shaking.1.6
8	Shaking	1.6	Shaking.1.6
9	Shaking	1.6	Shaking.1.6
8	Shaking	1.6	Shaking.1.6
8	Shaking	1.6	Shaking.1.6
9	Shaking	1.6	Shaking.1.6
8	Shaking	1.6	Shaking.1.6
8	Shaking	1.6	Shaking.1.6
8	Shaking	1.6	Shaking.1.6
9	Shaking	1.6	Shaking.1.6
8	Shaking	1.6	Shaking.1.6
8	Shaking	1.6	Shaking.1.6
9	Shaking	1.6	Shaking.1.6
9	Shaking	1.6	Shaking.1.6
7	Shaking	1.6	Shaking.1.6
9	Shaking	1.6	Shaking.1.6
9	Shaking	1.6	Shaking.1.6
8	Shaking	1.6	Shaking.1.6
9	Shaking	1.6	Shaking.1.6
8	Shaking	1.6	Shaking.1.6
8	Shaking	1.6	Shaking.1.6
8	Shaking	1.6	Shaking.1.6
9	Shaking	1.6	Shaking.1.6
9	Shaking	1.6	Shaking.1.6
8	Shaking	1.6	Shaking.1.6
8	Shaking	1.6	Shaking.1.6
8	Shaking	1.6	Shaking.1.6
9	Shaking	1.6	Shaking.1.6
8	Shaking	1.6	Shaking.1.6
8	Shaking	1.6	Shaking.1.6
9	Shaking	1.6	Shaking.1.6
9	Shaking	1.6	Shaking.1.6
8	Shaking	1.6	Shaking.1.6
9	Shaking	1.6	Shaking.1.6
8	Shaking	1.6	Shaking.1.6
9	Shaking	1.6	Shaking.1.6
8	Shaking	1.6	Shaking.1.6
8	Shaking	1.6	Shaking.1.6
9	Shaking	1.6	Shaking.1.6
9	Shaking	1.6	Shaking.1.6
8	Shaking	1.6	Shaking.1.6
9	Shaking	1.6	Shaking.1.6
9	Shaking	1.6	Shaking.1.6
8	Shaking	1.6	Shaking.1.6
8	Shaking	1.6	Shaking.1.6
8	Shaking	1.6	Shaking.1.6
9	Shaking	1.6	Shaking.1.6
8	Shaking	1.6	Shaking.1.6
10	Shaking	1.4	Shaking.1.4
10	Shaking	1.4	Shaking.1.4
9	Shaking	1.4	Shaking.1.4
10	Shaking	1.4	Shaking.1.4
10	Shaking	1.4	Shaking.1.4
9	Shaking	1.4	Shaking.1.4
11	Shaking	1.4	Shaking.1.4
9	Shaking	1.4	Shaking.1.4
10	Shaking	1.4	Shaking.1.4
9	Shaking	1.4	Shaking.1.4
10	Shaking	1.4	Shaking.1.4
10	Shaking	1.4	Shaking.1.4
10	Shaking	1.4	Shaking.1.4
10	Shaking	1.4	Shaking.1.4
9	Shaking	1.4	Shaking.1.4
10	Shaking	1.4	Shaking.1.4
10	Shaking	1.4	Shaking.1.4
10	Shaking	1.4	Shaking.1.4
10	Shaking	1.4	Shaking.1.4
9	Shaking	1.4	Shaking.1.4
11	Shaking	1.4	Shaking.1.4
10	Shaking	1.4	Shaking.1.4
10	Shaking	1.4	Shaking.1.4
11	Shaking	1.4	Shaking.1.4
10	Shaking	1.4	Shaking.1.4
9	Shaking	1.4	Shaking.1.4
10	Shaking	1.4	Shaking.1.4
10	Shaking	1.4	Shaking.1.4
9	Shaking	1.4	Shaking.1.4
10	Shaking	1.4	Shaking.1.4
10	Shaking	1.4	Shaking.1.4
10	Shaking	1.4	Shaking.1.4
10	Shaking	1.4	Shaking.1.4
10	Shaking	1.4	Shaking.1.4
11	Shaking	1.4	Shaking.1.4
10	Shaking	1.4	Shaking.1.4
10	Shaking	1.4	Shaking.1.4
9	Shaking	1.4	Shaking.1.4
10	Shaking	1.4	Shaking.1.4
10	Shaking	1.4	Shaking.1.4
10	Shaking	1.4	Shaking.1.4
10	Shaking	1.4	Shaking.1.4
9	Shaking	1.4	Shaking.1.4
9	Shaking	1.4	Shaking.1.4
10	Shaking	1.4	Shaking.1.4
10	Shaking	1.4	Shaking.1.4
10	Shaking	1.4	Shaking.1.4
9	Shaking	1.4	Shaking.1.4
10	Shaking	1.4	Shaking.1.4
9	Shaking	1.4	Shaking.1.4
10	Shaking	1.4	Shaking.1.4
10	Shaking	1.4	Shaking.1.4
10	Shaking	1.4	Shaking.1.4
9	Shaking	1.4	Shaking.1.4
9	Shaking	1.4	Shaking.1.4
9	Shaking	1.4	Shaking.1.4
10	Shaking	1.4	Shaking.1.4
12	Shaking	1.4	Shaking.1.4
8	Shaking	1.4	Shaking.1.4
10	Shaking	1.4	Shaking.1.4
10	Shaking	1.4	Shaking.1.4
10	Shaking	1.4	Shaking.1.4
10	Shaking	1.4	Shaking.1.4
10	Shaking	1.4	Shaking.1.4
9	Shaking	1.4	Shaking.1.4
10	Shaking	1.4	Shaking.1.4
10	Shaking	1.4	Shaking.1.4
10	Shaking	1.4	Shaking.1.4
10	Shaking	1.4	Shaking.1.4
10	Shaking	1.4	Shaking.1.4
10	Shaking	1.4	Shaking.1.4
10	Shaking	1.4	Shaking.1.4
10	Shaking	1.4	Shaking.1.4
10	Shaking	1.4	Shaking.1.4
9	Shaking	1.4	Shaking.1.4
10	Shaking	1.4	Shaking.1.4
10	Shaking	1.4	Shaking.1.4
10	Shaking	1.4	Shaking.1.4
9	Shaking	1.4	Shaking.1.4
10	Shaking	1.4	Shaking.1.4
10	Shaking	1.4	Shaking.1.4
9	Shaking	1.4	Shaking.1.4
10	Shaking	1.4	Shaking.1.4
10	Shaking	1.4	Shaking.1.4
10	Shaking	1.4	Shaking.1.4
9	Shaking	1.4	Shaking.1.4
10	Shaking	1.4	Shaking.1.4
10	Shaking	1.4	Shaking.1.4
11	Shaking	1.4	Shaking.1.4
9	Shaking	1.4	Shaking.1.4
10	Shaking	1.4	Shaking.1.4
9	Shaking	1.4	Shaking.1.4
11	Shaking	1.4	Shaking.1.4
9	Shaking	1.4	Shaking.1.4
10	Shaking	1.4	Shaking.1.4
9	Shaking	1.4	Shaking.1.4
10	Shaking	1.4	Shaking.1.4
10	Shaking	1.4	Shaking.1.4
10	Shaking	1.4	Shaking.1.4
10	Shaking	1.4	Shaking.1.4
10	Shaking	1.4	Shaking.1.4
9	Shaking	1.4	Shaking.1.4
10	Shaking	1.4	Shaking.1.4
10	Shaking	1.4	Shaking.1.4
9	Shaking	1.4	Shaking.1.4
10	Shaking	1.4	Shaking.1.4
10	Shaking	1.4	Shaking.1.4
10	Shaking	1.4	Shaking.1.4
9	Shaking	1.4	Shaking.1.4
10	Shaking	1.4	Shaking.1.4
10	Shaking	1.4	Shaking.1.4
9	Shaking	1.4	Shaking.1.4
10	Shaking	1.4	Shaking.1.4
9	Shaking	1.4	Shaking.1.4
11	Shaking	1.4	Shaking.1.4
9	Shaking	1.4	Shaking.1.4
10	Shaking	1.4	Shaking.1.4
10	Shaking	1.4	Shaking.1.4
10	Shaking	1.4	Shaking.1.4
9	Shaking	1.4	Shaking.1.4
10	Shaking	1.4	Shaking.1.4
10	Shaking	1.4	Shaking.1.4
9	Shaking	1.4	Shaking.1.4
10	Shaking	1.4	Shaking.1.4
11	Shaking	1.4	Shaking.1.4
10	Shaking	1.4	Shaking.1.4
10	Shaking	1.4	Shaking.1.4
9	Shaking	1.4	Shaking.1.4
11	Shaking	1.4	Shaking.1.4
9	Shaking	1.4	Shaking.1.4
10	Shaking	1.4	Shaking.1.4
10	Shaking	1.4	Shaking.1.4
9	Shaking	1.4	Shaking.1.4
11	Shaking	1.4	Shaking.1.4
9	Shaking	1.4	Shaking.1.4
11	Shaking	1.4	Shaking.1.4
9	Shaking	1.4	Shaking.1.4
11	Shaking	1.4	Shaking.1.4
10	Shaking	1.4	Shaking.1.4
10	Shaking	1.4	Shaking.1.4
9	Shaking	1.4	Shaking.1.4
11	Shaking	1.4	Shaking.1.4
9	Shaking	1.4	Shaking.1.4
10	Shaking	1.4	Shaking.1.4
10	Shaking	1.4	Shaking.1.4
10	Shaking	1.4	Shaking.1.4
10	Shaking	1.4	Shaking.1.4
9	Shaking	1.4	Shaking.1.4
10	Shaking	1.4	Shaking.1.4
10	Shaking	1.4	Shaking.1.4
9	Shaking	1.4	Shaking.1.4
11	Shaking	1.2	Shaking.1.2
12	Shaking	1.2	Shaking.1.2
11	Shaking	1.2	Shaking.1.2
12	Shaking	1.2	Shaking.1.2
12	Shaking	1.2	Shaking.1.2
11	Shaking	1.2	Shaking.1.2
12	Shaking	1.2	Shaking.1.2
12	Shaking	1.2	Shaking.1.2
11	Shaking	1.2	Shaking.1.2
10	Shaking	1.2	Shaking.1.2
12	Shaking	1.2	Shaking.1.2
12	Shaking	1.2	Shaking.1.2
11	Shaking	1.2	Shaking.1.2
12	Shaking	1.2	Shaking.1.2
11	Shaking	1.2	Shaking.1.2
11	Shaking	1.2	Shaking.1.2
12	Shaking	1.2	Shaking.1.2
11	Shaking	1.2	Shaking.1.2
11	Shaking	1.2	Shaking.1.2
12	Shaking	1.2	Shaking.1.2
11	Shaking	1.2	Shaking.1.2
11	Shaking	1.2	Shaking.1.2
12	Shaking	1.2	Shaking.1.2
11	Shaking	1.2	Shaking.1.2
12	Shaking	1.2	Shaking.1.2
11	Shaking	1.2	Shaking.1.2
11	Shaking	1.2	Shaking.1.2
11	Shaking	1.2	Shaking.1.2
12	Shaking	1.2	Shaking.1.2
11	Shaking	1.2	Shaking.1.2
11	Shaking	1.2	Shaking.1.2
13	Shaking	1.2	Shaking.1.2
12	Shaking	1.2	Shaking.1.2
11	Shaking	1.2	Shaking.1.2
12	Shaking	1.2	Shaking.1.2
11	Shaking	1.2	Shaking.1.2
12	Shaking	1.2	Shaking.1.2
12	Shaking	1.2	Shaking.1.2
10	Shaking	1.2	Shaking.1.2
12	Shaking	1.2	Shaking.1.2
11	Shaking	1.2	Shaking.1.2
12	Shaking	1.2	Shaking.1.2
11	Shaking	1.2	Shaking.1.2
11	Shaking	1.2	Shaking.1.2
11	Shaking	1.2	Shaking.1.2
12	Shaking	1.2	Shaking.1.2
11	Shaking	1.2	Shaking.1.2
12	Shaking	1.2	Shaking.1.2
11	Shaking	1.2	Shaking.1.2
11	Shaking	1.2	Shaking.1.2
12	Shaking	1.2	Shaking.1.2
12	Shaking	1.2	Shaking.1.2
11	Shaking	1.2	Shaking.1.2
11	Shaking	1.2	Shaking.1.2
12	Shaking	1.2	Shaking.1.2
12	Shaking	1.2	Shaking.1.2
12	Shaking	1.2	Shaking.1.2
10	Shaking	1.2	Shaking.1.2
11	Shaking	1.2	Shaking.1.2
12	Shaking	1.2	Shaking.1.2
11	Shaking	1.2	Shaking.1.2
12	Shaking	1.2	Shaking.1.2
12	Shaking	1.2	Shaking.1.2
11	Shaking	1.2	Shaking.1.2
11	Shaking	1.2	Shaking.1.2
12	Shaking	1.2	Shaking.1.2
11	Shaking	1.2	Shaking.1.2
11	Shaking	1.2	Shaking.1.2
11	Shaking	1.2	Shaking.1.2
12	Shaking	1.2	Shaking.1.2
11	Shaking	1.2	Shaking.1.2
11	Shaking	1.2	Shaking.1.2
12	Shaking	1.2	Shaking.1.2
11	Shaking	1.2	Shaking.1.2
11	Shaking	1.2	Shaking.1.2
11	Shaking	1.2	Shaking.1.2
11	Shaking	1.2	Shaking.1.2
12	Shaking	1.2	Shaking.1.2
11	Shaking	1.2	Shaking.1.2
12	Shaking	1.2	Shaking.1.2
11	Shaking	1.2	Shaking.1.2
11	Shaking	1.2	Shaking.1.2
12	Shaking	1.2	Shaking.1.2
11	Shaking	1.2	Shaking.1.2
11	Shaking	1.2	Shaking.1.2
11	Shaking	1.2	Shaking.1.2
11	Shaking	1.2	Shaking.1.2
11	Shaking	1.2	Shaking.1.2
12	Shaking	1.2	Shaking.1.2
11	Shaking	1.2	Shaking.1.2
11	Shaking	1.2	Shaking.1.2
12	Shaking	1.2	Shaking.1.2
12	Shaking	1.2	Shaking.1.2
11	Shaking	1.2	Shaking.1.2
11	Shaking	1.2	Shaking.1.2
12	Shaking	1.2	Shaking.1.2
12	Shaking	1.2	Shaking.1.2
11	Shaking	1.2	Shaking.1.2
11	Shaking	1.2	Shaking.1.2
11	Shaking	1.2	Shaking.1.2
11	Shaking	1.2	Shaking.1.2
11	Shaking	1.2	Shaking.1.2
12	Shaking	1.2	Shaking.1.2
12	Shaking	1.2	Shaking.1.2
11	Shaking	1.2	Shaking.1.2
13	Shaking	1.2	Shaking.1.2
11	Shaking	1.2	Shaking.1.2
12	Shaking	1.2	Shaking.1.2
11	Shaking	1.2	Shaking.1.2
11	Shaking	1.2	Shaking.1.2
11	Shaking	1.2	Shaking.1.2
11	Shaking	1.2	Shaking.1.2
11	Shaking	1.2	Shaking.1.2
11	Shaking	1.2	Shaking.1.2
11	Shaking	1.2	Shaking.1.2
12	Shaking	1.2	Shaking.1.2
12	Shaking	1.2	Shaking.1.2
11	Shaking	1.2	Shaking.1.2
12	Shaking	1.2	Shaking.1.2
12	Shaking	1.2	Shaking.1.2
11	Shaking	1.2	Shaking.1.2
11	Shaking	1.2	Shaking.1.2
11	Shaking	1.2	Shaking.1.2
12	Shaking	1.2	Shaking.1.2
12	Shaking	1.2	Shaking.1.2
11	Shaking	1.2	Shaking.1.2
11	Shaking	1.2	Shaking.1.2
11	Shaking	1.2	Shaking.1.2
11	Shaking	1.2	Shaking.1.2
10	Shaking	1.2	Shaking.1.2
13	Shaking	1.0	Shaking.1.0
14	Shaking	1.0	Shaking.1.0
13	Shaking	1.0	Shaking.1.0
15	Shaking	1.0	Shaking.1.0
13	Shaking	1.0	Shaking.1.0
14	Shaking	1.0	Shaking.1.0
13	Shaking	1.0	Shaking.1.0
15	Shaking	1.0	Shaking.1.0
13	Shaking	1.0	Shaking.1.0
13	Shaking	1.0	Shaking.1.0
14	Shaking	1.0	Shaking.1.0
14	Shaking	1.0	Shaking.1.0
14	Shaking	1.0	Shaking.1.0
13	Shaking	1.0	Shaking.1.0
14	Shaking	1.0	Shaking.1.0
14	Shaking	1.0	Shaking.1.0
13	Shaking	1.0	Shaking.1.0
14	Shaking	1.0	Shaking.1.0
13	Shaking	1.0	Shaking.1.0
14	Shaking	1.0	Shaking.1.0
13	Shaking	1.0	Shaking.1.0
15	Shaking	1.0	Shaking.1.0
13	Shaking	1.0	Shaking.1.0
13	Shaking	1.0	Shaking.1.0
14	Shaking	1.0	Shaking.1.0
13	Shaking	1.0	Shaking.1.0
13	Shaking	1.0	Shaking.1.0
13	Shaking	1.0	Shaking.1.0
13	Shaking	1.0	Shaking.1.0
14	Shaking	1.0	Shaking.1.0
13	Shaking	1.0	Shaking.1.0
13	Shaking	1.0	Shaking.1.0
13	Shaking	1.0	Shaking.1.0
13	Shaking	1.0	Shaking.1.0
14	Shaking	1.0	Shaking.1.0
13	Shaking	1.0	Shaking.1.0
14	Shaking	1.0	Shaking.1.0
14	Shaking	1.0	Shaking.1.0
14	Shaking	1.0	Shaking.1.0
13	Shaking	1.0	Shaking.1.0
14	Shaking	1.0	Shaking.1.0
14	Shaking	1.0	Shaking.1.0
13	Shaking	1.0	Shaking.1.0
16	Shaking	1.0	Shaking.1.0
12	Shaking	1.0	Shaking.1.0
15	Shaking	1.0	Shaking.1.0
14	Shaking	1.0	Shaking.1.0
13	Shaking	1.0	Shaking.1.0
15	Shaking	1.0	Shaking.1.0
13	Shaking	1.0	Shaking.1.0
14	Shaking	1.0	Shaking.1.0
13	Shaking	1.0	Shaking.1.0
15	Shaking	1.0	Shaking.1.0
13	Shaking	1.0	Shaking.1.0
14	Shaking	1.0	Shaking.1.0
14	Shaking	1.0	Shaking.1.0
14	Shaking	1.0	Shaking.1.0
14	Shaking	1.0	Shaking.1.0
13	Shaking	1.0	Shaking.1.0
14	Shaking	1.0	Shaking.1.0
14	Shaking	1.0	Shaking.1.0
13	Shaking	1.0	Shaking.1.0
14	Shaking	1.0	Shaking.1.0
14	Shaking	1.0	Shaking.1.0
14	Shaking	1.0	Shaking.1.0
13	Shaking	1.0	Shaking.1.0
14	Shaking	1.0	Shaking.1.0
13	Shaking	1.0	Shaking.1.0
14	Shaking	1.0	Shaking.1.0
14	Shaking	1.0	Shaking.1.0
14	Shaking	1.0	Shaking.1.0
14	Shaking	1.0	Shaking.1.0
13	Shaking	1.0	Shaking.1.0
13	Shaking	1.0	Shaking.1.0
14	Shaking	1.0	Shaking.1.0
14	Shaking	1.0	Shaking.1.0
14	Shaking	1.0	Shaking.1.0
13	Shaking	1.0	Shaking.1.0
13	Shaking	1.0	Shaking.1.0
14	Shaking	1.0	Shaking.1.0
14	Shaking	1.0	Shaking.1.0
13	Shaking	1.0	Shaking.1.0
14	Shaking	1.0	Shaking.1.0
13	Shaking	1.0	Shaking.1.0
13	Shaking	1.0	Shaking.1.0
14	Shaking	1.0	Shaking.1.0
14	Shaking	1.0	Shaking.1.0
14	Shaking	1.0	Shaking.1.0
14	Shaking	1.0	Shaking.1.0
12	Shaking	1.0	Shaking.1.0
14	Shaking	1.0	Shaking.1.0
13	Shaking	1.0	Shaking.1.0
14	Shaking	1.0	Shaking.1.0
14	Shaking	1.0	Shaking.1.0
13	Shaking	1.0	Shaking.1.0
14	Shaking	1.0	Shaking.1.0
14	Shaking	1.0	Shaking.1.0
14	Shaking	1.0	Shaking.1.0
13	Shaking	1.0	Shaking.1.0
14	Shaking	1.0	Shaking.1.0
13	Shaking	1.0	Shaking.1.0
14	Shaking	1.0	Shaking.1.0
14	Shaking	1.0	Shaking.1.0
13	Shaking	1.0	Shaking.1.0
16	Shaking	1.0	Shaking.1.0
12	Shaking	1.0	Shaking.1.0
14	Shaking	1.0	Shaking.1.0
14	Shaking	1.0	Shaking.1.0
13	Shaking	1.0	Shaking.1.0
