# Supplementary material for: Developing a full-scale shaking codend to reduce the capture of small fish
Source: PLoS One. 2023 Jan 23;18(1):e0280751. doi: 10.1371/journal.pone.0280751 (PMC9870171; doi:10.1371/journal.pone.0280751)
Supplement: S1 Data — (ZIP) [file pone.0280751.s003.zip › Supplemental_Data/Period/T90_Amplitude_period.txt]

Shaking_period	Codend	Flow_Speed	int
3	T90	1.8	T90.1.8
8	T90	1.8	T90.1.8
2	T90	1.8	T90.1.8
8	T90	1.8	T90.1.8
2	T90	1.8	T90.1.8
6	T90	1.8	T90.1.8
3	T90	1.8	T90.1.8
4	T90	1.8	T90.1.8
5	T90	1.8	T90.1.8
2	T90	1.8	T90.1.8
4	T90	1.8	T90.1.8
6	T90	1.8	T90.1.8
6	T90	1.8	T90.1.8
5	T90	1.8	T90.1.8
4	T90	1.8	T90.1.8
3	T90	1.8	T90.1.8
8	T90	1.8	T90.1.8
5	T90	1.8	T90.1.8
2	T90	1.8	T90.1.8
3	T90	1.8	T90.1.8
5	T90	1.8	T90.1.8
9	T90	1.8	T90.1.8
3	T90	1.8	T90.1.8
3	T90	1.8	T90.1.8
6	T90	1.8	T90.1.8
3	T90	1.8	T90.1.8
3	T90	1.8	T90.1.8
7	T90	1.8	T90.1.8
4	T90	1.8	T90.1.8
4	T90	1.8	T90.1.8
3	T90	1.8	T90.1.8
4	T90	1.8	T90.1.8
2	T90	1.8	T90.1.8
3	T90	1.8	T90.1.8
5	T90	1.8	T90.1.8
5	T90	1.8	T90.1.8
3	T90	1.8	T90.1.8
6	T90	1.8	T90.1.8
4	T90	1.8	T90.1.8
3	T90	1.8	T90.1.8
4	T90	1.8	T90.1.8
5	T90	1.8	T90.1.8
10	T90	1.8	T90.1.8
4	T90	1.8	T90.1.8
4	T90	1.8	T90.1.8
4	T90	1.8	T90.1.8
2	T90	1.8	T90.1.8
4	T90	1.8	T90.1.8
4	T90	1.8	T90.1.8
6	T90	1.8	T90.1.8
4	T90	1.8	T90.1.8
4	T90	1.8	T90.1.8
9	T90	1.8	T90.1.8
8	T90	1.8	T90.1.8
5	T90	1.8	T90.1.8
2	T90	1.8	T90.1.8
4	T90	1.8	T90.1.8
6	T90	1.8	T90.1.8
6	T90	1.8	T90.1.8
4	T90	1.8	T90.1.8
3	T90	1.8	T90.1.8
3	T90	1.8	T90.1.8
5	T90	1.8	T90.1.8
5	T90	1.8	T90.1.8
4	T90	1.8	T90.1.8
3	T90	1.8	T90.1.8
5	T90	1.8	T90.1.8
7	T90	1.8	T90.1.8
3	T90	1.8	T90.1.8
7	T90	1.8	T90.1.8
2	T90	1.8	T90.1.8
2	T90	1.8	T90.1.8
5	T90	1.8	T90.1.8
7	T90	1.8	T90.1.8
5	T90	1.8	T90.1.8
6	T90	1.8	T90.1.8
6	T90	1.8	T90.1.8
5	T90	1.8	T90.1.8
2	T90	1.8	T90.1.8
6	T90	1.8	T90.1.8
2	T90	1.8	T90.1.8
6	T90	1.8	T90.1.8
4	T90	1.8	T90.1.8
7	T90	1.8	T90.1.8
2	T90	1.8	T90.1.8
3	T90	1.8	T90.1.8
4	T90	1.8	T90.1.8
7	T90	1.8	T90.1.8
4	T90	1.8	T90.1.8
2	T90	1.8	T90.1.8
4	T90	1.8	T90.1.8
6	T90	1.8	T90.1.8
5	T90	1.8	T90.1.8
3	T90	1.8	T90.1.8
8	T90	1.8	T90.1.8
7	T90	1.8	T90.1.8
5	T90	1.8	T90.1.8
7	T90	1.8	T90.1.8
3	T90	1.8	T90.1.8
4	T90	1.8	T90.1.8
4	T90	1.8	T90.1.8
5	T90	1.8	T90.1.8
3	T90	1.8	T90.1.8
2	T90	1.8	T90.1.8
4	T90	1.8	T90.1.8
8	T90	1.8	T90.1.8
8	T90	1.8	T90.1.8
6	T90	1.8	T90.1.8
6	T90	1.8	T90.1.8
9	T90	1.8	T90.1.8
5	T90	1.8	T90.1.8
3	T90	1.8	T90.1.8
4	T90	1.8	T90.1.8
3	T90	1.8	T90.1.8
2	T90	1.8	T90.1.8
4	T90	1.8	T90.1.8
5	T90	1.8	T90.1.8
5	T90	1.8	T90.1.8
7	T90	1.8	T90.1.8
5	T90	1.8	T90.1.8
4	T90	1.8	T90.1.8
3	T90	1.8	T90.1.8
4	T90	1.8	T90.1.8
6	T90	1.8	T90.1.8
3	T90	1.8	T90.1.8
6	T90	1.8	T90.1.8
3	T90	1.8	T90.1.8
7	T90	1.8	T90.1.8
4	T90	1.8	T90.1.8
3	T90	1.8	T90.1.8
4	T90	1.8	T90.1.8
3	T90	1.8	T90.1.8
3	T90	1.8	T90.1.8
8	T90	1.8	T90.1.8
3	T90	1.8	T90.1.8
9	T90	1.8	T90.1.8
6	T90	1.8	T90.1.8
5	T90	1.8	T90.1.8
3	T90	1.8	T90.1.8
3	T90	1.8	T90.1.8
3	T90	1.8	T90.1.8
5	T90	1.8	T90.1.8
7	T90	1.8	T90.1.8
5	T90	1.8	T90.1.8
7	T90	1.8	T90.1.8
6	T90	1.8	T90.1.8
2	T90	1.8	T90.1.8
6	T90	1.8	T90.1.8
3	T90	1.8	T90.1.8
3	T90	1.8	T90.1.8
6	T90	1.8	T90.1.8
5	T90	1.8	T90.1.8
6	T90	1.8	T90.1.8
7	T90	1.8	T90.1.8
10	T90	1.8	T90.1.8
7	T90	1.8	T90.1.8
2	T90	1.8	T90.1.8
4	T90	1.8	T90.1.8
3	T90	1.8	T90.1.8
5	T90	1.8	T90.1.8
4	T90	1.8	T90.1.8
4	T90	1.8	T90.1.8
2	T90	1.8	T90.1.8
3	T90	1.8	T90.1.8
5	T90	1.8	T90.1.8
3	T90	1.8	T90.1.8
6	T90	1.8	T90.1.8
5	T90	1.8	T90.1.8
6	T90	1.8	T90.1.8
5	T90	1.8	T90.1.8
5	T90	1.8	T90.1.8
6	T90	1.8	T90.1.8
2	T90	1.8	T90.1.8
4	T90	1.8	T90.1.8
4	T90	1.8	T90.1.8
5	T90	1.8	T90.1.8
2	T90	1.8	T90.1.8
12	T90	1.8	T90.1.8
6	T90	1.8	T90.1.8
6	T90	1.8	T90.1.8
4	T90	1.8	T90.1.8
3	T90	1.8	T90.1.8
9	T90	1.8	T90.1.8
4	T90	1.8	T90.1.8
7	T90	1.8	T90.1.8
7	T90	1.8	T90.1.8
2	T90	1.8	T90.1.8
3	T90	1.8	T90.1.8
3	T90	1.8	T90.1.8
7	T90	1.8	T90.1.8
3	T90	1.8	T90.1.8
4	T90	1.8	T90.1.8
7	T90	1.8	T90.1.8
6	T90	1.8	T90.1.8
5	T90	1.8	T90.1.8
3	T90	1.8	T90.1.8
2	T90	1.8	T90.1.8
5	T90	1.8	T90.1.8
8	T90	1.8	T90.1.8
6	T90	1.8	T90.1.8
4	T90	1.8	T90.1.8
2	T90	1.8	T90.1.8
4	T90	1.8	T90.1.8
3	T90	1.8	T90.1.8
5	T90	1.8	T90.1.8
4	T90	1.8	T90.1.8
5	T90	1.8	T90.1.8
7	T90	1.8	T90.1.8
2	T90	1.8	T90.1.8
4	T90	1.8	T90.1.8
6	T90	1.8	T90.1.8
3	T90	1.8	T90.1.8
5	T90	1.8	T90.1.8
3	T90	1.8	T90.1.8
7	T90	1.8	T90.1.8
6	T90	1.8	T90.1.8
2	T90	1.8	T90.1.8
8	T90	1.8	T90.1.8
3	T90	1.8	T90.1.8
5	T90	1.8	T90.1.8
5	T90	1.8	T90.1.8
5	T90	1.8	T90.1.8
5	T90	1.8	T90.1.8
4	T90	1.8	T90.1.8
6	T90	1.8	T90.1.8
3	T90	1.8	T90.1.8
3	T90	1.8	T90.1.8
4	T90	1.8	T90.1.8
5	T90	1.8	T90.1.8
7	T90	1.8	T90.1.8
2	T90	1.8	T90.1.8
6	T90	1.8	T90.1.8
5	T90	1.8	T90.1.8
4	T90	1.8	T90.1.8
2	T90	1.8	T90.1.8
4	T90	1.8	T90.1.8
5	T90	1.8	T90.1.8
5	T90	1.8	T90.1.8
8	T90	1.8	T90.1.8
2	T90	1.8	T90.1.8
3	T90	1.8	T90.1.8
6	T90	1.8	T90.1.8
5	T90	1.8	T90.1.8
3	T90	1.8	T90.1.8
4	T90	1.8	T90.1.8
6	T90	1.8	T90.1.8
6	T90	1.8	T90.1.8
4	T90	1.8	T90.1.8
5	T90	1.8	T90.1.8
3	T90	1.8	T90.1.8
7	T90	1.8	T90.1.8
2	T90	1.8	T90.1.8
6	T90	1.8	T90.1.8
4	T90	1.8	T90.1.8
4	T90	1.8	T90.1.8
3	T90	1.8	T90.1.8
7	T90	1.8	T90.1.8
6	T90	1.8	T90.1.8
3	T90	1.8	T90.1.8
4	T90	1.8	T90.1.8
2	T90	1.8	T90.1.8
7	T90	1.8	T90.1.8
5	T90	1.8	T90.1.8
5	T90	1.8	T90.1.8
5	T90	1.8	T90.1.8
9	T90	1.8	T90.1.8
7	T90	1.8	T90.1.8
5	T90	1.8	T90.1.8
7	T90	1.8	T90.1.8
7	T90	1.8	T90.1.8
4	T90	1.8	T90.1.8
9	T90	1.8	T90.1.8
4	T90	1.8	T90.1.8
3	T90	1.8	T90.1.8
3	T90	1.8	T90.1.8
4	T90	1.8	T90.1.8
3	T90	1.8	T90.1.8
2	T90	1.8	T90.1.8
6	T90	1.8	T90.1.8
4	T90	1.8	T90.1.8
4	T90	1.8	T90.1.8
3	T90	1.8	T90.1.8
5	T90	1.8	T90.1.8
5	T90	1.8	T90.1.8
4	T90	1.8	T90.1.8
7	T90	1.8	T90.1.8
2	T90	1.8	T90.1.8
3	T90	1.8	T90.1.8
5	T90	1.8	T90.1.8
5	T90	1.8	T90.1.8
5	T90	1.8	T90.1.8
3	T90	1.8	T90.1.8
2	T90	1.8	T90.1.8
4	T90	1.8	T90.1.8
2	T90	1.8	T90.1.8
4	T90	1.8	T90.1.8
2	T90	1.8	T90.1.8
4	T90	1.8	T90.1.8
4	T90	1.8	T90.1.8
2	T90	1.8	T90.1.8
5	T90	1.8	T90.1.8
4	T90	1.8	T90.1.8
7	T90	1.8	T90.1.8
5	T90	1.8	T90.1.8
5	T90	1.8	T90.1.8
3	T90	1.8	T90.1.8
5	T90	1.8	T90.1.8
5	T90	1.8	T90.1.8
2	T90	1.8	T90.1.8
3	T90	1.8	T90.1.8
3	T90	1.8	T90.1.8
4	T90	1.8	T90.1.8
2	T90	1.8	T90.1.8
11	T90	1.8	T90.1.8
5	T90	1.8	T90.1.8
2	T90	1.8	T90.1.8
3	T90	1.8	T90.1.8
3	T90	1.8	T90.1.8
5	T90	1.8	T90.1.8
3	T90	1.8	T90.1.8
4	T90	1.8	T90.1.8
6	T90	1.8	T90.1.8
3	T90	1.8	T90.1.8
4	T90	1.8	T90.1.8
4	T90	1.8	T90.1.8
7	T90	1.6	T90.1.6
4	T90	1.6	T90.1.6
4	T90	1.6	T90.1.6
5	T90	1.6	T90.1.6
7	T90	1.6	T90.1.6
5	T90	1.6	T90.1.6
3	T90	1.6	T90.1.6
4	T90	1.6	T90.1.6
2	T90	1.6	T90.1.6
2	T90	1.6	T90.1.6
3	T90	1.6	T90.1.6
4	T90	1.6	T90.1.6
4	T90	1.6	T90.1.6
4	T90	1.6	T90.1.6
4	T90	1.6	T90.1.6
4	T90	1.6	T90.1.6
3	T90	1.6	T90.1.6
4	T90	1.6	T90.1.6
2	T90	1.6	T90.1.6
5	T90	1.6	T90.1.6
6	T90	1.6	T90.1.6
8	T90	1.6	T90.1.6
5	T90	1.6	T90.1.6
7	T90	1.6	T90.1.6
6	T90	1.6	T90.1.6
5	T90	1.6	T90.1.6
6	T90	1.6	T90.1.6
2	T90	1.6	T90.1.6
5	T90	1.6	T90.1.6
7	T90	1.6	T90.1.6
2	T90	1.6	T90.1.6
5	T90	1.6	T90.1.6
5	T90	1.6	T90.1.6
4	T90	1.6	T90.1.6
9	T90	1.6	T90.1.6
5	T90	1.6	T90.1.6
2	T90	1.6	T90.1.6
7	T90	1.6	T90.1.6
6	T90	1.6	T90.1.6
7	T90	1.6	T90.1.6
6	T90	1.6	T90.1.6
6	T90	1.6	T90.1.6
6	T90	1.6	T90.1.6
11	T90	1.6	T90.1.6
7	T90	1.6	T90.1.6
5	T90	1.6	T90.1.6
3	T90	1.6	T90.1.6
5	T90	1.6	T90.1.6
2	T90	1.6	T90.1.6
6	T90	1.6	T90.1.6
6	T90	1.6	T90.1.6
8	T90	1.6	T90.1.6
3	T90	1.6	T90.1.6
6	T90	1.6	T90.1.6
5	T90	1.6	T90.1.6
3	T90	1.6	T90.1.6
3	T90	1.6	T90.1.6
5	T90	1.6	T90.1.6
4	T90	1.6	T90.1.6
4	T90	1.6	T90.1.6
6	T90	1.6	T90.1.6
5	T90	1.6	T90.1.6
3	T90	1.6	T90.1.6
3	T90	1.6	T90.1.6
10	T90	1.6	T90.1.6
4	T90	1.6	T90.1.6
7	T90	1.6	T90.1.6
6	T90	1.6	T90.1.6
6	T90	1.6	T90.1.6
8	T90	1.6	T90.1.6
4	T90	1.6	T90.1.6
4	T90	1.6	T90.1.6
3	T90	1.6	T90.1.6
4	T90	1.6	T90.1.6
5	T90	1.6	T90.1.6
5	T90	1.6	T90.1.6
5	T90	1.6	T90.1.6
3	T90	1.6	T90.1.6
4	T90	1.6	T90.1.6
4	T90	1.6	T90.1.6
5	T90	1.6	T90.1.6
4	T90	1.6	T90.1.6
3	T90	1.6	T90.1.6
3	T90	1.6	T90.1.6
6	T90	1.6	T90.1.6
7	T90	1.6	T90.1.6
7	T90	1.6	T90.1.6
4	T90	1.6	T90.1.6
4	T90	1.6	T90.1.6
2	T90	1.6	T90.1.6
6	T90	1.6	T90.1.6
7	T90	1.6	T90.1.6
3	T90	1.6	T90.1.6
5	T90	1.6	T90.1.6
4	T90	1.6	T90.1.6
4	T90	1.6	T90.1.6
11	T90	1.6	T90.1.6
5	T90	1.6	T90.1.6
6	T90	1.6	T90.1.6
6	T90	1.6	T90.1.6
7	T90	1.6	T90.1.6
7	T90	1.6	T90.1.6
5	T90	1.6	T90.1.6
5	T90	1.6	T90.1.6
3	T90	1.6	T90.1.6
4	T90	1.6	T90.1.6
7	T90	1.6	T90.1.6
6	T90	1.6	T90.1.6
5	T90	1.6	T90.1.6
5	T90	1.6	T90.1.6
5	T90	1.6	T90.1.6
5	T90	1.6	T90.1.6
4	T90	1.6	T90.1.6
5	T90	1.6	T90.1.6
5	T90	1.6	T90.1.6
6	T90	1.6	T90.1.6
4	T90	1.6	T90.1.6
6	T90	1.6	T90.1.6
6	T90	1.6	T90.1.6
7	T90	1.6	T90.1.6
8	T90	1.6	T90.1.6
4	T90	1.6	T90.1.6
5	T90	1.6	T90.1.6
2	T90	1.6	T90.1.6
2	T90	1.6	T90.1.6
4	T90	1.6	T90.1.6
6	T90	1.6	T90.1.6
6	T90	1.6	T90.1.6
5	T90	1.6	T90.1.6
3	T90	1.6	T90.1.6
3	T90	1.6	T90.1.6
5	T90	1.6	T90.1.6
2	T90	1.6	T90.1.6
10	T90	1.6	T90.1.6
6	T90	1.6	T90.1.6
6	T90	1.6	T90.1.6
6	T90	1.6	T90.1.6
2	T90	1.6	T90.1.6
6	T90	1.6	T90.1.6
5	T90	1.6	T90.1.6
4	T90	1.6	T90.1.6
7	T90	1.6	T90.1.6
4	T90	1.6	T90.1.6
2	T90	1.6	T90.1.6
4	T90	1.6	T90.1.6
3	T90	1.6	T90.1.6
2	T90	1.6	T90.1.6
7	T90	1.6	T90.1.6
2	T90	1.6	T90.1.6
4	T90	1.6	T90.1.6
4	T90	1.6	T90.1.6
7	T90	1.6	T90.1.6
5	T90	1.6	T90.1.6
3	T90	1.6	T90.1.6
7	T90	1.6	T90.1.6
6	T90	1.6	T90.1.6
7	T90	1.6	T90.1.6
8	T90	1.6	T90.1.6
5	T90	1.6	T90.1.6
3	T90	1.6	T90.1.6
4	T90	1.6	T90.1.6
6	T90	1.6	T90.1.6
7	T90	1.6	T90.1.6
4	T90	1.6	T90.1.6
3	T90	1.6	T90.1.6
6	T90	1.6	T90.1.6
5	T90	1.6	T90.1.6
6	T90	1.6	T90.1.6
4	T90	1.6	T90.1.6
6	T90	1.6	T90.1.6
5	T90	1.6	T90.1.6
5	T90	1.6	T90.1.6
4	T90	1.6	T90.1.6
7	T90	1.6	T90.1.6
3	T90	1.6	T90.1.6
12	T90	1.6	T90.1.6
4	T90	1.6	T90.1.6
3	T90	1.6	T90.1.6
5	T90	1.6	T90.1.6
4	T90	1.6	T90.1.6
2	T90	1.6	T90.1.6
5	T90	1.6	T90.1.6
3	T90	1.6	T90.1.6
3	T90	1.6	T90.1.6
8	T90	1.6	T90.1.6
2	T90	1.6	T90.1.6
6	T90	1.6	T90.1.6
7	T90	1.6	T90.1.6
6	T90	1.6	T90.1.6
5	T90	1.6	T90.1.6
9	T90	1.6	T90.1.6
4	T90	1.6	T90.1.6
3	T90	1.6	T90.1.6
6	T90	1.6	T90.1.6
2	T90	1.6	T90.1.6
7	T90	1.6	T90.1.6
6	T90	1.6	T90.1.6
3	T90	1.6	T90.1.6
4	T90	1.6	T90.1.6
5	T90	1.6	T90.1.6
2	T90	1.6	T90.1.6
6	T90	1.6	T90.1.6
6	T90	1.6	T90.1.6
4	T90	1.6	T90.1.6
3	T90	1.6	T90.1.6
4	T90	1.6	T90.1.6
4	T90	1.6	T90.1.6
4	T90	1.6	T90.1.6
4	T90	1.6	T90.1.6
5	T90	1.6	T90.1.6
5	T90	1.6	T90.1.6
4	T90	1.6	T90.1.6
6	T90	1.6	T90.1.6
2	T90	1.6	T90.1.6
6	T90	1.6	T90.1.6
5	T90	1.6	T90.1.6
6	T90	1.6	T90.1.6
5	T90	1.6	T90.1.6
5	T90	1.6	T90.1.6
3	T90	1.6	T90.1.6
2	T90	1.6	T90.1.6
3	T90	1.6	T90.1.6
6	T90	1.6	T90.1.6
4	T90	1.6	T90.1.6
4	T90	1.6	T90.1.6
5	T90	1.6	T90.1.6
4	T90	1.6	T90.1.6
4	T90	1.6	T90.1.6
3	T90	1.6	T90.1.6
4	T90	1.6	T90.1.6
5	T90	1.6	T90.1.6
9	T90	1.6	T90.1.6
4	T90	1.6	T90.1.6
5	T90	1.6	T90.1.6
3	T90	1.6	T90.1.6
6	T90	1.6	T90.1.6
3	T90	1.6	T90.1.6
3	T90	1.6	T90.1.6
6	T90	1.6	T90.1.6
5	T90	1.6	T90.1.6
6	T90	1.6	T90.1.6
8	T90	1.6	T90.1.6
9	T90	1.6	T90.1.6
4	T90	1.6	T90.1.6
12	T90	1.6	T90.1.6
4	T90	1.6	T90.1.6
8	T90	1.6	T90.1.6
3	T90	1.6	T90.1.6
4	T90	1.6	T90.1.6
2	T90	1.6	T90.1.6
5	T90	1.6	T90.1.6
4	T90	1.6	T90.1.6
2	T90	1.6	T90.1.6
6	T90	1.6	T90.1.6
3	T90	1.6	T90.1.6
5	T90	1.6	T90.1.6
4	T90	1.6	T90.1.6
5	T90	1.6	T90.1.6
7	T90	1.6	T90.1.6
6	T90	1.6	T90.1.6
4	T90	1.6	T90.1.6
6	T90	1.6	T90.1.6
7	T90	1.6	T90.1.6
3	T90	1.6	T90.1.6
9	T90	1.6	T90.1.6
3	T90	1.6	T90.1.6
7	T90	1.6	T90.1.6
2	T90	1.6	T90.1.6
5	T90	1.6	T90.1.6
5	T90	1.6	T90.1.6
3	T90	1.6	T90.1.6
6	T90	1.6	T90.1.6
9	T90	1.6	T90.1.6
3	T90	1.6	T90.1.6
5	T90	1.6	T90.1.6
11	T90	1.6	T90.1.6
5	T90	1.6	T90.1.6
3	T90	1.6	T90.1.6
4	T90	1.6	T90.1.6
5	T90	1.6	T90.1.6
4	T90	1.6	T90.1.6
10	T90	1.6	T90.1.6
3	T90	1.6	T90.1.6
6	T90	1.6	T90.1.6
6	T90	1.6	T90.1.6
5	T90	1.6	T90.1.6
3	T90	1.6	T90.1.6
2	T90	1.6	T90.1.6
5	T90	1.6	T90.1.6
2	T90	1.6	T90.1.6
7	T90	1.6	T90.1.6
3	T90	1.6	T90.1.6
3	T90	1.6	T90.1.6
4	T90	1.6	T90.1.6
4	T90	1.6	T90.1.6
7	T90	1.6	T90.1.6
5	T90	1.6	T90.1.6
7	T90	1.6	T90.1.6
6	T90	1.6	T90.1.6
4	T90	1.6	T90.1.6
4	T90	1.6	T90.1.6
9	T90	1.6	T90.1.6
5	T90	1.6	T90.1.6
4	T90	1.6	T90.1.6
4	T90	1.4	T90.1.4
10	T90	1.4	T90.1.4
5	T90	1.4	T90.1.4
7	T90	1.4	T90.1.4
5	T90	1.4	T90.1.4
4	T90	1.4	T90.1.4
5	T90	1.4	T90.1.4
8	T90	1.4	T90.1.4
6	T90	1.4	T90.1.4
3	T90	1.4	T90.1.4
6	T90	1.4	T90.1.4
4	T90	1.4	T90.1.4
9	T90	1.4	T90.1.4
8	T90	1.4	T90.1.4
4	T90	1.4	T90.1.4
3	T90	1.4	T90.1.4
6	T90	1.4	T90.1.4
7	T90	1.4	T90.1.4
4	T90	1.4	T90.1.4
8	T90	1.4	T90.1.4
5	T90	1.4	T90.1.4
3	T90	1.4	T90.1.4
3	T90	1.4	T90.1.4
6	T90	1.4	T90.1.4
5	T90	1.4	T90.1.4
5	T90	1.4	T90.1.4
6	T90	1.4	T90.1.4
6	T90	1.4	T90.1.4
7	T90	1.4	T90.1.4
4	T90	1.4	T90.1.4
3	T90	1.4	T90.1.4
5	T90	1.4	T90.1.4
5	T90	1.4	T90.1.4
4	T90	1.4	T90.1.4
5	T90	1.4	T90.1.4
5	T90	1.4	T90.1.4
8	T90	1.4	T90.1.4
6	T90	1.4	T90.1.4
2	T90	1.4	T90.1.4
5	T90	1.4	T90.1.4
6	T90	1.4	T90.1.4
4	T90	1.4	T90.1.4
6	T90	1.4	T90.1.4
5	T90	1.4	T90.1.4
9	T90	1.4	T90.1.4
7	T90	1.4	T90.1.4
6	T90	1.4	T90.1.4
9	T90	1.4	T90.1.4
5	T90	1.4	T90.1.4
4	T90	1.4	T90.1.4
3	T90	1.4	T90.1.4
7	T90	1.4	T90.1.4
4	T90	1.4	T90.1.4
3	T90	1.4	T90.1.4
5	T90	1.4	T90.1.4
4	T90	1.4	T90.1.4
4	T90	1.4	T90.1.4
9	T90	1.4	T90.1.4
4	T90	1.4	T90.1.4
3	T90	1.4	T90.1.4
4	T90	1.4	T90.1.4
3	T90	1.4	T90.1.4
3	T90	1.4	T90.1.4
6	T90	1.4	T90.1.4
8	T90	1.4	T90.1.4
5	T90	1.4	T90.1.4
8	T90	1.4	T90.1.4
7	T90	1.4	T90.1.4
10	T90	1.4	T90.1.4
4	T90	1.4	T90.1.4
3	T90	1.4	T90.1.4
7	T90	1.4	T90.1.4
6	T90	1.4	T90.1.4
6	T90	1.4	T90.1.4
5	T90	1.4	T90.1.4
7	T90	1.4	T90.1.4
4	T90	1.4	T90.1.4
4	T90	1.4	T90.1.4
3	T90	1.4	T90.1.4
4	T90	1.4	T90.1.4
4	T90	1.4	T90.1.4
3	T90	1.4	T90.1.4
9	T90	1.4	T90.1.4
4	T90	1.4	T90.1.4
6	T90	1.4	T90.1.4
6	T90	1.4	T90.1.4
4	T90	1.4	T90.1.4
6	T90	1.4	T90.1.4
8	T90	1.4	T90.1.4
7	T90	1.4	T90.1.4
5	T90	1.4	T90.1.4
3	T90	1.4	T90.1.4
4	T90	1.4	T90.1.4
6	T90	1.4	T90.1.4
8	T90	1.4	T90.1.4
4	T90	1.4	T90.1.4
4	T90	1.4	T90.1.4
7	T90	1.4	T90.1.4
3	T90	1.4	T90.1.4
5	T90	1.4	T90.1.4
8	T90	1.4	T90.1.4
6	T90	1.4	T90.1.4
7	T90	1.4	T90.1.4
7	T90	1.4	T90.1.4
7	T90	1.4	T90.1.4
8	T90	1.4	T90.1.4
7	T90	1.4	T90.1.4
7	T90	1.4	T90.1.4
5	T90	1.4	T90.1.4
4	T90	1.4	T90.1.4
3	T90	1.4	T90.1.4
5	T90	1.4	T90.1.4
7	T90	1.4	T90.1.4
9	T90	1.4	T90.1.4
5	T90	1.4	T90.1.4
5	T90	1.4	T90.1.4
4	T90	1.4	T90.1.4
9	T90	1.4	T90.1.4
8	T90	1.4	T90.1.4
5	T90	1.4	T90.1.4
9	T90	1.4	T90.1.4
3	T90	1.4	T90.1.4
11	T90	1.4	T90.1.4
6	T90	1.4	T90.1.4
7	T90	1.4	T90.1.4
9	T90	1.4	T90.1.4
3	T90	1.4	T90.1.4
3	T90	1.4	T90.1.4
5	T90	1.4	T90.1.4
4	T90	1.4	T90.1.4
7	T90	1.4	T90.1.4
9	T90	1.4	T90.1.4
5	T90	1.4	T90.1.4
4	T90	1.4	T90.1.4
10	T90	1.4	T90.1.4
10	T90	1.4	T90.1.4
4	T90	1.4	T90.1.4
4	T90	1.4	T90.1.4
7	T90	1.4	T90.1.4
5	T90	1.4	T90.1.4
2	T90	1.4	T90.1.4
7	T90	1.4	T90.1.4
6	T90	1.4	T90.1.4
8	T90	1.4	T90.1.4
5	T90	1.4	T90.1.4
3	T90	1.4	T90.1.4
8	T90	1.4	T90.1.4
4	T90	1.4	T90.1.4
7	T90	1.4	T90.1.4
6	T90	1.4	T90.1.4
8	T90	1.4	T90.1.4
6	T90	1.4	T90.1.4
4	T90	1.4	T90.1.4
5	T90	1.4	T90.1.4
5	T90	1.4	T90.1.4
5	T90	1.4	T90.1.4
7	T90	1.4	T90.1.4
11	T90	1.4	T90.1.4
5	T90	1.4	T90.1.4
4	T90	1.4	T90.1.4
6	T90	1.4	T90.1.4
6	T90	1.4	T90.1.4
9	T90	1.4	T90.1.4
6	T90	1.4	T90.1.4
6	T90	1.4	T90.1.4
3	T90	1.4	T90.1.4
4	T90	1.4	T90.1.4
5	T90	1.4	T90.1.4
4	T90	1.4	T90.1.4
7	T90	1.4	T90.1.4
3	T90	1.4	T90.1.4
7	T90	1.4	T90.1.4
8	T90	1.4	T90.1.4
6	T90	1.4	T90.1.4
4	T90	1.4	T90.1.4
3	T90	1.4	T90.1.4
8	T90	1.4	T90.1.4
3	T90	1.4	T90.1.4
5	T90	1.4	T90.1.4
6	T90	1.4	T90.1.4
10	T90	1.4	T90.1.4
5	T90	1.4	T90.1.4
2	T90	1.4	T90.1.4
5	T90	1.4	T90.1.4
12	T90	1.4	T90.1.4
3	T90	1.4	T90.1.4
8	T90	1.4	T90.1.4
4	T90	1.4	T90.1.4
5	T90	1.4	T90.1.4
5	T90	1.4	T90.1.4
6	T90	1.4	T90.1.4
8	T90	1.4	T90.1.4
3	T90	1.4	T90.1.4
6	T90	1.4	T90.1.4
7	T90	1.4	T90.1.4
6	T90	1.4	T90.1.4
6	T90	1.4	T90.1.4
5	T90	1.4	T90.1.4
5	T90	1.4	T90.1.4
4	T90	1.4	T90.1.4
4	T90	1.4	T90.1.4
4	T90	1.4	T90.1.4
6	T90	1.4	T90.1.4
6	T90	1.4	T90.1.4
6	T90	1.4	T90.1.4
3	T90	1.4	T90.1.4
5	T90	1.4	T90.1.4
5	T90	1.4	T90.1.4
7	T90	1.4	T90.1.4
6	T90	1.4	T90.1.4
8	T90	1.4	T90.1.4
7	T90	1.4	T90.1.4
5	T90	1.4	T90.1.4
5	T90	1.4	T90.1.4
5	T90	1.4	T90.1.4
10	T90	1.4	T90.1.4
5	T90	1.4	T90.1.4
6	T90	1.4	T90.1.4
5	T90	1.4	T90.1.4
5	T90	1.4	T90.1.4
7	T90	1.4	T90.1.4
8	T90	1.4	T90.1.4
6	T90	1.4	T90.1.4
5	T90	1.4	T90.1.4
3	T90	1.4	T90.1.4
12	T90	1.4	T90.1.4
5	T90	1.4	T90.1.4
5	T90	1.4	T90.1.4
3	T90	1.4	T90.1.4
3	T90	1.4	T90.1.4
3	T90	1.4	T90.1.4
5	T90	1.4	T90.1.4
6	T90	1.4	T90.1.4
7	T90	1.4	T90.1.4
6	T90	1.4	T90.1.4
6	T90	1.4	T90.1.4
9	T90	1.4	T90.1.4
5	T90	1.4	T90.1.4
7	T90	1.4	T90.1.4
3	T90	1.4	T90.1.4
4	T90	1.4	T90.1.4
6	T90	1.4	T90.1.4
6	T90	1.4	T90.1.4
6	T90	1.4	T90.1.4
5	T90	1.4	T90.1.4
9	T90	1.4	T90.1.4
7	T90	1.4	T90.1.4
7	T90	1.4	T90.1.4
7	T90	1.4	T90.1.4
8	T90	1.4	T90.1.4
7	T90	1.4	T90.1.4
3	T90	1.4	T90.1.4
2	T90	1.4	T90.1.4
5	T90	1.4	T90.1.4
4	T90	1.4	T90.1.4
4	T90	1.4	T90.1.4
7	T90	1.4	T90.1.4
5	T90	1.4	T90.1.4
4	T90	1.4	T90.1.4
6	T90	1.4	T90.1.4
11	T90	1.4	T90.1.4
4	T90	1.4	T90.1.4
8	T90	1.4	T90.1.4
8	T90	1.4	T90.1.4
7	T90	1.2	T90.1.2
5	T90	1.2	T90.1.2
4	T90	1.2	T90.1.2
6	T90	1.2	T90.1.2
5	T90	1.2	T90.1.2
5	T90	1.2	T90.1.2
6	T90	1.2	T90.1.2
3	T90	1.2	T90.1.2
6	T90	1.2	T90.1.2
9	T90	1.2	T90.1.2
7	T90	1.2	T90.1.2
8	T90	1.2	T90.1.2
4	T90	1.2	T90.1.2
6	T90	1.2	T90.1.2
9	T90	1.2	T90.1.2
3	T90	1.2	T90.1.2
9	T90	1.2	T90.1.2
7	T90	1.2	T90.1.2
4	T90	1.2	T90.1.2
10	T90	1.2	T90.1.2
7	T90	1.2	T90.1.2
7	T90	1.2	T90.1.2
14	T90	1.2	T90.1.2
4	T90	1.2	T90.1.2
6	T90	1.2	T90.1.2
3	T90	1.2	T90.1.2
7	T90	1.2	T90.1.2
5	T90	1.2	T90.1.2
5	T90	1.2	T90.1.2
9	T90	1.2	T90.1.2
7	T90	1.2	T90.1.2
5	T90	1.2	T90.1.2
3	T90	1.2	T90.1.2
4	T90	1.2	T90.1.2
5	T90	1.2	T90.1.2
6	T90	1.2	T90.1.2
8	T90	1.2	T90.1.2
7	T90	1.2	T90.1.2
7	T90	1.2	T90.1.2
5	T90	1.2	T90.1.2
10	T90	1.2	T90.1.2
3	T90	1.2	T90.1.2
9	T90	1.2	T90.1.2
6	T90	1.2	T90.1.2
5	T90	1.2	T90.1.2
10	T90	1.2	T90.1.2
6	T90	1.2	T90.1.2
7	T90	1.2	T90.1.2
5	T90	1.2	T90.1.2
5	T90	1.2	T90.1.2
7	T90	1.2	T90.1.2
4	T90	1.2	T90.1.2
6	T90	1.2	T90.1.2
4	T90	1.2	T90.1.2
2	T90	1.2	T90.1.2
5	T90	1.2	T90.1.2
5	T90	1.2	T90.1.2
6	T90	1.2	T90.1.2
6	T90	1.2	T90.1.2
11	T90	1.2	T90.1.2
7	T90	1.2	T90.1.2
7	T90	1.2	T90.1.2
7	T90	1.2	T90.1.2
4	T90	1.2	T90.1.2
8	T90	1.2	T90.1.2
7	T90	1.2	T90.1.2
12	T90	1.2	T90.1.2
11	T90	1.2	T90.1.2
5	T90	1.2	T90.1.2
4	T90	1.2	T90.1.2
7	T90	1.2	T90.1.2
10	T90	1.2	T90.1.2
5	T90	1.2	T90.1.2
5	T90	1.2	T90.1.2
7	T90	1.2	T90.1.2
3	T90	1.2	T90.1.2
6	T90	1.2	T90.1.2
5	T90	1.2	T90.1.2
6	T90	1.2	T90.1.2
6	T90	1.2	T90.1.2
4	T90	1.2	T90.1.2
5	T90	1.2	T90.1.2
7	T90	1.2	T90.1.2
5	T90	1.2	T90.1.2
5	T90	1.2	T90.1.2
8	T90	1.2	T90.1.2
5	T90	1.2	T90.1.2
5	T90	1.2	T90.1.2
7	T90	1.2	T90.1.2
3	T90	1.2	T90.1.2
4	T90	1.2	T90.1.2
7	T90	1.2	T90.1.2
3	T90	1.2	T90.1.2
5	T90	1.2	T90.1.2
11	T90	1.2	T90.1.2
7	T90	1.2	T90.1.2
5	T90	1.2	T90.1.2
5	T90	1.2	T90.1.2
12	T90	1.2	T90.1.2
6	T90	1.2	T90.1.2
5	T90	1.2	T90.1.2
3	T90	1.2	T90.1.2
4	T90	1.2	T90.1.2
3	T90	1.2	T90.1.2
7	T90	1.2	T90.1.2
7	T90	1.2	T90.1.2
8	T90	1.2	T90.1.2
4	T90	1.2	T90.1.2
4	T90	1.2	T90.1.2
5	T90	1.2	T90.1.2
9	T90	1.2	T90.1.2
7	T90	1.2	T90.1.2
5	T90	1.2	T90.1.2
11	T90	1.2	T90.1.2
5	T90	1.2	T90.1.2
11	T90	1.2	T90.1.2
9	T90	1.2	T90.1.2
9	T90	1.2	T90.1.2
5	T90	1.2	T90.1.2
6	T90	1.2	T90.1.2
6	T90	1.2	T90.1.2
4	T90	1.2	T90.1.2
5	T90	1.2	T90.1.2
8	T90	1.2	T90.1.2
9	T90	1.2	T90.1.2
9	T90	1.2	T90.1.2
9	T90	1.2	T90.1.2
6	T90	1.2	T90.1.2
7	T90	1.2	T90.1.2
7	T90	1.2	T90.1.2
7	T90	1.2	T90.1.2
6	T90	1.2	T90.1.2
6	T90	1.2	T90.1.2
7	T90	1.2	T90.1.2
2	T90	1.2	T90.1.2
7	T90	1.2	T90.1.2
9	T90	1.2	T90.1.2
7	T90	1.2	T90.1.2
9	T90	1.2	T90.1.2
8	T90	1.2	T90.1.2
10	T90	1.2	T90.1.2
4	T90	1.2	T90.1.2
7	T90	1.2	T90.1.2
6	T90	1.2	T90.1.2
8	T90	1.2	T90.1.2
10	T90	1.2	T90.1.2
7	T90	1.2	T90.1.2
9	T90	1.2	T90.1.2
4	T90	1.2	T90.1.2
8	T90	1.2	T90.1.2
2	T90	1.2	T90.1.2
9	T90	1.2	T90.1.2
8	T90	1.2	T90.1.2
11	T90	1.2	T90.1.2
10	T90	1.2	T90.1.2
4	T90	1.2	T90.1.2
3	T90	1.2	T90.1.2
6	T90	1.2	T90.1.2
4	T90	1.2	T90.1.2
8	T90	1.2	T90.1.2
6	T90	1.2	T90.1.2
5	T90	1.2	T90.1.2
8	T90	1.2	T90.1.2
4	T90	1.2	T90.1.2
5	T90	1.2	T90.1.2
4	T90	1.2	T90.1.2
5	T90	1.2	T90.1.2
10	T90	1.2	T90.1.2
7	T90	1.2	T90.1.2
8	T90	1.2	T90.1.2
8	T90	1.2	T90.1.2
10	T90	1.2	T90.1.2
6	T90	1.2	T90.1.2
5	T90	1.2	T90.1.2
4	T90	1.2	T90.1.2
7	T90	1.2	T90.1.2
5	T90	1.2	T90.1.2
7	T90	1.2	T90.1.2
15	T90	1.2	T90.1.2
5	T90	1.2	T90.1.2
5	T90	1.2	T90.1.2
9	T90	1.2	T90.1.2
2	T90	1.2	T90.1.2
7	T90	1.2	T90.1.2
6	T90	1.2	T90.1.2
5	T90	1.2	T90.1.2
11	T90	1.2	T90.1.2
5	T90	1.2	T90.1.2
4	T90	1.2	T90.1.2
4	T90	1.2	T90.1.2
2	T90	1.2	T90.1.2
6	T90	1.2	T90.1.2
8	T90	1.2	T90.1.2
12	T90	1.2	T90.1.2
3	T90	1.2	T90.1.2
7	T90	1.2	T90.1.2
10	T90	1.2	T90.1.2
8	T90	1.2	T90.1.2
8	T90	1.2	T90.1.2
10	T90	1.2	T90.1.2
6	T90	1.2	T90.1.2
7	T90	1.2	T90.1.2
11	T90	1.2	T90.1.2
8	T90	1.2	T90.1.2
7	T90	1.2	T90.1.2
4	T90	1.2	T90.1.2
7	T90	1.2	T90.1.2
10	T90	1.2	T90.1.2
7	T90	1.2	T90.1.2
6	T90	1.2	T90.1.2
12	T90	1.2	T90.1.2
7	T90	1.2	T90.1.2
7	T90	1.2	T90.1.2
5	T90	1.2	T90.1.2
9	T90	1.2	T90.1.2
3	T90	1.2	T90.1.2
6	T90	1.2	T90.1.2
9	T90	1.2	T90.1.2
8	T90	1.2	T90.1.2
3	T90	1.2	T90.1.2
10	T90	1.2	T90.1.2
3	T90	1.2	T90.1.2
5	T90	1.2	T90.1.2
7	T90	1.2	T90.1.2
7	T90	1.2	T90.1.2
7	T90	1.2	T90.1.2
8	T90	1.2	T90.1.2
8	T90	1.2	T90.1.2
6	T90	1.2	T90.1.2
3	T90	1.2	T90.1.2
9	T90	1.0	T90.1.0
12	T90	1.0	T90.1.0
11	T90	1.0	T90.1.0
7	T90	1.0	T90.1.0
4	T90	1.0	T90.1.0
6	T90	1.0	T90.1.0
6	T90	1.0	T90.1.0
9	T90	1.0	T90.1.0
8	T90	1.0	T90.1.0
7	T90	1.0	T90.1.0
6	T90	1.0	T90.1.0
5	T90	1.0	T90.1.0
5	T90	1.0	T90.1.0
6	T90	1.0	T90.1.0
10	T90	1.0	T90.1.0
9	T90	1.0	T90.1.0
11	T90	1.0	T90.1.0
5	T90	1.0	T90.1.0
8	T90	1.0	T90.1.0
9	T90	1.0	T90.1.0
7	T90	1.0	T90.1.0
6	T90	1.0	T90.1.0
10	T90	1.0	T90.1.0
11	T90	1.0	T90.1.0
7	T90	1.0	T90.1.0
8	T90	1.0	T90.1.0
9	T90	1.0	T90.1.0
10	T90	1.0	T90.1.0
12	T90	1.0	T90.1.0
6	T90	1.0	T90.1.0
12	T90	1.0	T90.1.0
5	T90	1.0	T90.1.0
11	T90	1.0	T90.1.0
8	T90	1.0	T90.1.0
10	T90	1.0	T90.1.0
10	T90	1.0	T90.1.0
8	T90	1.0	T90.1.0
3	T90	1.0	T90.1.0
6	T90	1.0	T90.1.0
14	T90	1.0	T90.1.0
8	T90	1.0	T90.1.0
7	T90	1.0	T90.1.0
10	T90	1.0	T90.1.0
9	T90	1.0	T90.1.0
11	T90	1.0	T90.1.0
19	T90	1.0	T90.1.0
6	T90	1.0	T90.1.0
7	T90	1.0	T90.1.0
10	T90	1.0	T90.1.0
10	T90	1.0	T90.1.0
12	T90	1.0	T90.1.0
7	T90	1.0	T90.1.0
10	T90	1.0	T90.1.0
5	T90	1.0	T90.1.0
7	T90	1.0	T90.1.0
9	T90	1.0	T90.1.0
10	T90	1.0	T90.1.0
8	T90	1.0	T90.1.0
4	T90	1.0	T90.1.0
8	T90	1.0	T90.1.0
9	T90	1.0	T90.1.0
6	T90	1.0	T90.1.0
3	T90	1.0	T90.1.0
5	T90	1.0	T90.1.0
10	T90	1.0	T90.1.0
12	T90	1.0	T90.1.0
8	T90	1.0	T90.1.0
