# Supplementary material for: Developing a full-scale shaking codend to reduce the capture of small fish
Source: PLoS One. 2023 Jan 23;18(1):e0280751. doi: 10.1371/journal.pone.0280751 (PMC9870171; doi:10.1371/journal.pone.0280751)
Supplement: S1 Data — (ZIP) [file pone.0280751.s003.zip › Supplemental_Data/SeaTrial/shaking_Sea_Trial.txt]

LENGTH	TEST	COVER	Tow
1.5	0	0	1
1.5	0	0	2
1.5	0	0	3
1.5	0	0	4
2.5	0	0	1
2.5	0	0	2
2.5	0	0	3
2.5	0	0	4
3.5	0	0	1
3.5	0	0	2
3.5	0	0	3
3.5	0	0	4
4.5	0	0	1
4.5	0	0	2
4.5	0	0	3
4.5	0	0	4
5.5	0	0	1
5.5	0	0	2
5.5	0	0	3
5.5	0	0	4
6.5	0	0	1
6.5	0	0	2
6.5	0	0	3
6.5	0	0	4
7.5	0	0	1
7.5	0	0	2
7.5	0	0	3
7.5	0	0	4
8.5	0	0	1
8.5	0	0	2
8.5	0	0	3
8.5	0	0	4
9.5	0	0	1
9.5	0	0	2
9.5	0	0	3
9.5	0	0	4
10.5	0	0	1
10.5	0	0	2
10.5	0	0	3
10.5	0	0	4
11.5	0	0	1
11.5	0	0	2
11.5	0	0	3
11.5	0	0	4
12.5	0	0	1
12.5	0	0	2
12.5	0	0	3
12.5	0	0	4
13.5	0	0	1
13.5	0	0	2
13.5	0	0	3
13.5	0	1	4
14.5	0	0	1
14.5	0	0	2
14.5	0	0	3
14.5	0	0	4
15.5	0	0	1
15.5	0	0	2
15.5	0	0	3
15.5	0	1	4
16.5	0	0	1
16.5	0	0	2
16.5	0	2	3
16.5	0	2	4
17.5	0	0	1
17.5	0	1	2
17.5	0	2	3
17.5	0	4	4
18.5	0	1	1
18.5	1	0	2
18.5	0	12	3
18.5	1	8	4
19.5	3	12	1
19.5	3	13	2
19.5	7	36	3
19.5	5	12	4
20.5	12	39	1
20.5	18	42	2
20.5	13	70	3
20.5	14	51	4
21.5	50	80	1
21.5	44	112	2
21.5	43	99	3
21.5	53	109	4
22.5	90	113	1
22.5	53	116	2
22.5	48	91	3
22.5	82	107	4
23.5	125	63	1
23.5	45	61	2
23.5	36	44	3
23.5	65	62	4
24.5	77	23	1
24.5	25	22	2
24.5	13	5	3
24.5	40	11	4
25.5	26	6	1
25.5	6	4	2
25.5	3	2	3
25.5	11	2	4
26.5	5	0	1
26.5	4	0	2
26.5	0	0	3
26.5	1	0	4
27.5	2	0	1
27.5	0	0	2
27.5	0	0	3
27.5	2	0	4
28.5	0	0	1
28.5	0	0	2
28.5	0	0	3
28.5	2	0	4
29.5	0	0	1
29.5	0	0	2
29.5	0	0	3
29.5	0	0	4
30.5	0	0	1
30.5	0	0	2
30.5	0	0	3
30.5	3	0	4
31.5	0	0	1
31.5	0	0	2
31.5	0	0	3
31.5	1	0	4
32.5	0	0	1
32.5	0	0	2
32.5	0	0	3
32.5	1	0	4
33.5	0	0	1
33.5	0	0	2
33.5	0	0	3
33.5	1	0	4
34.5	0	0	1
34.5	0	0	2
34.5	0	0	3
34.5	0	0	4
35.5	0	0	1
35.5	0	0	2
35.5	0	0	3
35.5	0	0	4
36.5	0	0	1
36.5	0	0	2
36.5	0	0	3
36.5	1	0	4
37.5	0	0	1
37.5	0	0	2
37.5	0	0	3
37.5	1	0	4
38.5	0	0	1
38.5	0	0	2
38.5	0	0	3
38.5	0	0	4
39.5	0	0	1
39.5	0	0	2
39.5	0	0	3
39.5	0	0	4
40.5	0	0	1
40.5	0	0	2
40.5	0	0	3
40.5	1	0	4
41.5	0	0	1
41.5	0	0	2
41.5	0	0	3
41.5	0	0	4
42.5	0	0	1
42.5	0	0	2
42.5	0	0	3
42.5	0	0	4
43.5	0	0	1
43.5	0	0	2
43.5	0	0	3
43.5	0	0	4
44.5	0	0	1
44.5	0	0	2
44.5	0	0	3
44.5	0	0	4
45.5	0	0	1
45.5	0	0	2
45.5	0	0	3
45.5	0	0	4
46.5	0	0	1
46.5	0	0	2
46.5	0	0	3
46.5	0	0	4
47.5	0	0	1
47.5	0	0	2
47.5	0	0	3
47.5	0	0	4
48.5	0	0	1
48.5	0	0	2
48.5	0	0	3
48.5	0	0	4
49.5	0	0	1
49.5	0	0	2
49.5	0	0	3
49.5	0	0	4
50.5	0	0	1
50.5	0	0	2
50.5	0	0	3
50.5	0	0	4
51.5	0	0	1
51.5	0	0	2
51.5	0	0	3
51.5	0	0	4
